# Supplementary material for: Breast cancer patient-derived microtumors resemble tumor heterogeneity and enable protein-based stratification and functional validation of individualized drug treatment
Source: J Exp Clin Cancer Res. 2023 Aug 18;42:210. doi: 10.1186/s13046-023-02782-2 (PMC10436441; doi:10.1186/s13046-023-02782-2)
Supplement: Supplementary file 1 — Additional file 1: SI Materials 1. Antibodies used in DigiWest protein profiling analysis. Figure S1. Multicolor flow cytometry analysis of isolated and expanded TILs from BC specimen. Figure S2. Correlation of nuclear grade in PDM and PTT. Figure S3. Proteomic comparison of NST and ILC-derived BC PDM. Figure S4. Identification of resistance and sensitivity marker panels in treatment responder and non-responder microtumors and regression analysis of differently expressed proteins. Table S1. Clinical patient data of the patient cohort. Table S2. Descriptive statistics of “area” and “fluorescent intensity live/dead” measurements in PDM. Table S3. Raw data of DigiWest® protein signals in PDM and PTT samples and total measured protein amounts. Table S4. DigiWest®-based AFI protein signals in matched PDM-PTT pairs DigiWest®-based AFI protein signals in matched PDM-PTT pairs. Table S5. DigiWest®-based AFI protein signals of matched PDM-PTT pairs sorted by pathway affiliation. Table S6. Pearson correlation of protein abundances in PDM and corresponding PTT (PDM/PTT pairs). Table S7. DigIWest®-based AFI protein signals of n = 42 PDM samples. Table S8. Descriptive statistics of averaged, median-centered and log2 transformed protein signals for cell cycle, MAPK/RTK and PI3K/AKT pathway in n = 42 PDM samples. Table S9. Celltox™ Green assay RFU (relative fluorescent unit) values of BC microtumors treated with TAM, DTX, PTX and PAB. Table S10. Descriptive statistics of simple logistic regression analysis of differentially expressed proteins in treatment responder and non-responder groups. [file 13046_2023_2782_MOESM1_ESM.zip › Table S3.xlsx]

## Sheet: Raw data
DigiWest Protein - Raw Data
Analyte	No	NMI_ID	Product_No	Supplier	BR78 PTT	BR78 PDM	BR80 PTT	BR80 PDM	BR24 PDM	BR28 PDM	BCSP6	BCSP3	BR61 PTT	BR61 PDM	BR62 PDM	BR54 PDM	BR73 PTT	BR73 PDM	BR74 PDM	BR74 PTT	BR95 PTT	BR95 PDM	BR96 PTT	BR96 PDM	BR43 PTT	BR43 PDM	BR45 PTT	BR45 PDM	BR15 PDM	BR18 PDM	BR23 PDM	BCSP 6	BR68 PTT	BR68 PDM	BR70 PTT	BR70 PDM	BR82 PTT	BR82 PDM	BR81 PTT	BR81 PDM	BR39 PTT	BR39 PDM	BR42 PTT	BR42 PDM	BR25 PDM	BR32 PDM	BR99 PDM	BR46 PDM	BR60 PDM
14-3-3 epsilon	1	# 2310	9635	Cell Signaling
4E-BP1	2	# 0446	1557-1	abcam (Epitomics)	2724	616	1107	990	248	1640	2898	1180	633	98	294	588	1302	1109	268	383					553	0.001	870	204					62	124	71	239	1783	1152	253	151	2938	912	147	0.001	0.001	462
4E-BP1	3	# 1965	1557-1	abcam (Epitomics)																	4349	187	3790	435																							260.5	368.5	330.5
53BP1	4	# 1525	4937	Cell Signaling	1161	1291	870	837	224	759	239	64	1938	3226	384	584	1546	1143	70	1626	803	193	642	581	0.001	0.001	101	109	81	73	235	209	1642	1844	1195	688	328	856	106	280	237	168	186	163	51	208	230	578.75	567
53BP1 - phospho Thr543	5	# 1497	3428	Cell Signaling	102	0.001	0.001	73	51	86			0.001	231	0.001	0.001	0.001	95	0.001	102	0.001	0.001	0.001	0.001	0.001	0.001	0.001	0.001	0.001	0.001	0.001	56	131	203	116	101	100	70	0.001	57	0.001	0.001	0.001	0.001	0.001	0.001	0.001	0.001	0.001
ADH1	6	# 2544	5295	Cell Signaling																									403	0.001	57	18867
Akt	7	# 2082	4685	Cell Signaling					1361	5706	3953	2759													6510	3076	7122	3240	1042	485	4393	5330									6347	7986	3987	1633	487	4453
Akt	8	# 2584	4685	Cell Signaling	6373	8193	6347	2945					11582	5240	6217	6269	4537	4560	850	9712	8824	2377	10061	6166									11561	6477	7710	6564	2593	7319	331	3937
Akt	9	# 3035	4685	Cell Signaling																																											275.625	4181.5	3247
Akt - phospho Ser473	10	# 2072	4060	Cell Signaling	1223	2258	1934	242	262	382	802	631	1672	140	434	507	1749	310	162	2736	2443	730	1614	773	882	148	310	0.001	59	157	123	1045	819	186	2958	300	1135	2648	659	983	305	184	526	109	0.001	230	104.5	510.5	509
Akt - phospho Ser473	11	# 2117	4060(2)	Cell Signaling
Akt - phospho Thr450	12	# 2346	12178	Cell Signaling
alpha 1-Actin	13	# 0301	A2066	Sigma
alpha-Smooth Muscle Actin	14	# 2107	14968	Cell Signaling	1031	301	942	249	0.001	6608	1064	633	3748	231	13346	2363	3694	410	1914	122	4686	0.001	6416	288	3105	304	3517	0.001					8915	573	0.001	1996	0.001	133	128	0.001	1367	3320	6161		111	246	0.001	374.5	392.5
alpha-Tubulin	15	# 2141	302211	Synaptic Systems	205161	263460	124440	229213	120807	192745	141449	95714	189814	153134	184090	199011	118144	195749	21362	174554	158585	90773	191064	163120	102220	69419	122612	119250	31955	11768	95913	132218	190618	171453	162006	199049	116825	233770	28040	126039	149436	170122	87668	64228	29599	162883	24217.5	136578	122215
A-Raf	16	# 1859	4432	Cell Signaling	2468	2980	1001	1403	0.001	841	534	317	821	0.001	0.001	0.001	1490	2264	0.001	2342	488	385	1286	525	399	0.001	624	542	0.001	0.001	1371	351	0.001	575	0.001	0.001	426	1181	497	842	590	882	278	146	0.001	577	13031.4	7502.12	228.75
A-Raf - phospho _Ser299	17	# 3066	4431	Cell Signaling																					0.001	0.001	0.001	0.001																	0.001	0.001	0.001	0.001	0.001
A-Raf - phospho Ser299	18	# 1146	4431	Cell Signaling																									0.001	0.001	189	190									72	72	0.001	0.001
A-Raf - phospho Tyr301/Tyr302	19	# 1844	orb5910	biorbyt									1780	24268	5977	10216																	0.001	1839	1694	1377
ATG5	20	# 1650	12994	Cell Signaling	7778	5116	12708	5051	2769	2184	6129	4983	9288	2203	7259	2726	9996	2136	2770	2555	16373	3023	11831	4507	8083	1231	6723	1873					11909	2775	635	12341	11948	4265	7510	3253	6827	3239	8561	1155	407	2012	542	1606.5	771.125
Bad	21	# 0703	9239	Cell Signaling
Bad - phospho Ser136	22	# 0697	4366	Cell Signaling
Bax	23	# 1173	2772	Cell Signaling
Bcl2 36	24	# 1821	2870	Cell Signaling
Bcl-xL	25	# 1819	2764	Cell Signaling
Beclin-1	26	# 0611	3738	Cell Signaling	1435	1624	1391	928	476	660	359	299	723	540	704	760	1074	453	542	648	1516	293	2209	1481	765	308	980	648					480	760	174	1170	867	1875	273	866	1143	1303	462	282	137	381	530.875	2723	910.625
beta-Catenin	27	# 1783	8480	Cell Signaling	35870	30711	9233	27826	18443	30829	7004	4795	13222	30329	25209	11654	12052	17318	1278	11044	17610	9356	10983	11261	1884	3166	8218	2070	1396	526	13188	6932	20521	26765	9422	16364	4292	14495	2038	12482	7002	25957	3720	5310	3221	8107
beta-Catenin	28	# 3120	8480	Cell Signaling																																											13639	25578.6	17569.1
beta-Catenin - phospho Ser552	29	# 1862	9566	Cell Signaling	1583	1537	299	520	412	789	396	238	0.001	632	462	234	252	143	64	281	999	600	772	471	82	65	247	0.001	0.001	0.001	289	453	680	495	280	307	106	602	1112	654	182	536	176	130	51	214	95.5	352.25	163
beta-Catenin - phospho Ser675	30	# 2091	9567	Cell Signaling
beta-Catenin (non-pospho Ser33/37/Thr41; active)	31	# 2323	8814	Cell Signaling	5200	2992	1347	2022	1159	3190	662	430	1631	2253	1635	643	3443	1588	62	3380	2825	531	1230	651	438	170	837	55	53	0.001	763	641	2443	1867	1112	1136	1335	930	450	603	630	4381	840	301	95	467	771.5	3756.88	1978.75
b-Raf	32	# 2597	14814	Cell Signaling	737	538	117	310	545	683	192	112	373	142	469	501	283	600	95	902	626	204	915	442	0.001	0.001	195	125	0.001	0.001	301	246	903	358	252	242	140	733	0.001	0.001	255	379	90	85	0.001	177	297	518	367
b-Raf - phospho _Ser445	33	# 2459	2696	Cell Signaling																																											238.5	501	351.75
b-Raf - phospho Ser445	34	# 1171	2696	Cell Signaling					721	1041	258	138													67	0.001	240	116	0.001	0.001	292	208									344	395	125	91	64	247
b-Raf - phospho Ser445BG/MP	35	# 033	2696	Cell Signaling	0.001	54	0.001	50					0.001	0.001	0.001	0.001	0.001	0.001	0.001	0.001	0.001	0.001	0.001	0.001									89	0.001	0.001	84	0.001	0.001	0.001	0.001
b-Raf TK	36	# 036	07-583	Upstaet
BRCA1	37	# 1003	9010	Cell Signaling	76	0.001	0.001	0.001	0.001	0.001			0.001	0.001	0.001	0.001	0.001	0.001	53	0.001	0.001	0.001	0.001	69	0.001	0.001	0.001	0.001	0.001	0.001	53		62	0.001	0.001	0.001	0.001	0.001	0.001	0.001	0.001	0.001	0.001	0.001	0.001	0.001	0.001	0.001	0.001
Caspase 6	38	# 0711	9762	Cell Signaling
Caspase 9	39	# 0707	9508	Cell Signaling
Caveolin-1	40	# 1188	3238	Cell Signaling	7059	4463	30085	2494	173	19679	5844	3549	24043	5454	6816	369	6007	5702	2436	29162	9763	504	11759	2153	9664	3053	5700	143	806	286	607	10837	12732	2481	19880	14149	6954	2803	433	134	2822	9340	7862	837	3385	6016	1733.25	9349.5	1286
CD11c	41	# 2551	45581	Cell Signaling	4278	94	2350	69					6957	124	662	62	998	348	306	3018	4143	54	1420	0.001	639	0.001	3087	122					4502	0.001	1100	0.001	1746	941	829		6187	720	1978	130			0.001	281.5	65.5
CD137	42	# 2131	ab209256	abcam																					0.001	0.001	0.001	0.001													113	63	0.001	0.001
CD16	43	# 2552	80006	Cell Signaling	1060	0.001	2220	0.001					8530	0.001	221	75	880	0.001	0.001	3270	3030	99	3708	57	2944	0.001	6699	0.001					3309	201	752	134	1651	0.001	334	0.001	22889	311	2627	0.001			243	197.875	107
CD19	44	# 2555	90176	Cell Signaling	0.001	0.001	0.001	0.001					0.001	0.001	0.001	0.001	0.001	0.001	0.001	0.001	0.001	0.001	0.001	0.001	0.001	0.001	0.001	0.001					0.001	0.001	0.001	0.001	0.001	0.001	0.001	0.001	0.001	0.001	0.001	0.001			0.001	0.001	0.001
CD28	45	# 2719	3877	Cell Signaling																					73	0.001	0.001	0.001													668	0.001	195	0.001
CD28 - phospho Tyr191	46	# 2720	16399	Cell Signaling																					58	0.001	51	0.001													62	0.001	0.001	0.001
CD3 epsilon	47	# 2316	4443	Cell Signaling	0.001	0.001	402	0.001					2720	0.001	0.001	0.001	73	0.001	0.001	326	0.001	0.001	0.001	0.001	277	0.001	134	0.001					76	0.001	246	0.001	0.001	0.001	86	0.001	1230	0.001	0.001	0.001			0.001	54.125	0.001
CD4 (T-cell surface glycoprotein)	48	# 2619	PA5-87425	Thermo Fisher Scientific	6173	16584	9832	8122					11298	9336	3625	14079	13160	22775	0.001	16806	8011	2823	6760	0.001	5805	0.001	7723	0.001					9038	6706	6002	5818	8094	4004	2102	3201	7484	2235	6446	0.001			38759.5	6565	738.5
CD68	49	# 2554	86985	Cell Signaling	792	845	694	186					1076	148	395	250	324	631	432	881	805	100	683	794									701	319	272	456	936	647	91	0.001							150.5	1104.75	188.25
CD68 Peak1	50	# 2554	86985(P1)	Cell Signaling
CD68 Peak2	51	# 2554	86985	Cell Signaling
CD68 Peak1	52	# 2554	86985(P1_2)	Cell Signaling																					289	66	283	129													743	266	203	74
CD68 Peak2	53	# 2554	86985	Cell Signaling																					270	0.001	494	59													1132	128	121	0.001
CD8 alpha	54	# 2553	85336	Cell Signaling	335	0.001	2580	0.001					10121	0.001	116	0.001	627	215	0.001	1980	2481	60	269	0.001	1130	0.001	677	0.001					569	0.001	1046	0.001	3697	294	92	0.001	5987	0.001	85	0.001			59.5	66.5	83.5
cdc2 (CDK1)	55	# 1194	9112	Cell Signaling	5089	3674	0.001	5645	0.001	920	752	325	353	292	0.001	0.001	0.001	750	901						465	0.001	0.001	0.001					0.001	0.001	0.001	731	0.001	3459	0.001	0.001	2752	340	322	0.001	0.001	0.001	0.001	0.001	0.001
cdc25A (M-phase inducer phosphatase 1)	56	# 0400	Y021163	abm
cdc25A (M-phase inducer phosphatase 1) - phospho Ser75	57	# 0401	Y011138	abm
CDK2	58	# 2057	2546	Cell Signaling	1555	1585	378	2262	287	873	748	291	993	1555	1225	826	405	1142	0.001	900	325	178	1289	401	189	0.001	196	91	62	93	508	1778	835	829	564	1193	553	2059	356	237	530	550	173	0.001	56	481	458.625	616.875	261.25
CDK2 - phospho Thr160	59	# 2157	2561	Cell Signaling	267	0.001	0.001	221	0.001	146			128	0.001	0.001	0.001	130	0.001	0.001	0.001	0.001	0.001	0.001	0.001	0.001	0.001	264	206	0.001	0.001	88		175	0.001	0.001	0.001	0.001	269	0.001	77	132	0.001	0.001	0.001	0.001	0.001	0.001	0.001	0.001
CDK4	60	# 2351	12790	Cell Signaling					686	2058	1921	834	1785	1644	2060	2032									759	320	1047	582	345	182	778	3300	2199	1253	2327	2137					1634	1324	741	121	67	1128
CDK4	61	# 2460	12790	Cell Signaling	3989	6113	2148	10727									1876	4620	280	3545	2513	705	3198	2669													2324	4972	1535	872							1506.5	3600	842
CDK4 - phospho Thr172	62	# 2134	PA-64482	Invitrogen	547	714	347	1229	166	559	481	217	406	808	514	1453	194	500	0.001	466	399	197	1150	497	142	61	260	170	0.001	0.001	65	639	427	329	420	640	841	1294	339	264	339	491	297	0.001	0.001	177	319.5	914.5	220.125
CDK6	63	# 2700	sc-7961	Santa Cruz	1547	1329	2477	637	0.001	2386	1809	1315	3160	956	563		1248	2060	113	2291	1468	215	1793	1435	662	57	1722	0.001	1577	436	577	3559	1337	424	1217	1534	2223	3356	520	0.001	897	630	837	0.001	461	2099	356	1992.25	1242
CDKN2A (p16-ink4a, CDK4I,p16INK4A, p16-INK4, Multiple tumor suppressor 1, MTS-1, Cyclin-dependent kise inhibitor 2A)	64	# 0338	10883-1-AP	Protein Tech Group	160	178	293	1412	0.001	328	255	114	158	143	102	204	55	196	78	95	256	70	237	542	69	109	141	0.001	85	0.001	88	246	111	0.001	0.001	148	650	1453	119	58	0.001	70	960	528	0.001	154	63.5	389.375
Chk1 - phospho Ser345	65	# 1008	2341	Cell Signaling
CIP2A	66	# 1426	A301-454A	Bethyl	5082	9379	1450	4720	1375	4629	1422	906	0.001	0.001	5941	4774	17528	751	432	1975	2277	1175	1625	1352	1348	0.001	2005	2797	0.001	0.001	1015	2311	0.001	2031	0.001	2846	1626	5940	1219	4920	3265	3341	0.001	0.001	0.001	1361	1768	4844.25	1055.88
c-Met (HGF/SF receptor)	67	# 0749	3148	Cell Signaling	1033	1540	2090	2265	380	1093	1449	724	963	0.001	0.001	0.001	0.001	0.001	0.001	1699	1516	0.001	0.001	0.001	669	296	411	0.001	0.001	0.001	0.001	1582	0.001	638	948	0.001	730	2055	0.001	0.001	304	286	0.001	0.001	0.001	521	0.001	417	0.001
c-Met (HGF/SF receptor) - phospho Tyr1003	68	# 2478	3135	Cell Signaling	0.001	0.001	0.001	0.001	0.001	341			0.001	852	356	0.001	260	0.001	0.001	375	0.001	0.001	0.001	0.001	61	0.001	0.001	112	0.001	0.001	0.001	191	247	562	167	0.001	0.001	0.001	0.001	0.001	0.001	0.001	0.001	0.001	0.001	0.001	0.001	0.001	0.001
c-Myc - phospho Thr58	69	# 2398	PA5-37654	Thermo Fisher Scientific
c-Raf	70	# 1901	9422	Cell Signaling	744	869	240	651					266	213	249	255	144	365	0.001	601	1192	408	284	169	81	0.001	233	229	0.001	63	212	324	253	190	215	0.001	288	1882	0.001	110	153	329	147	66
c-Raf	71	# 2799	9422	Cell Signaling																																											61.5	198.875	131.5
c-Raf - phospho Ser259	72	# 2054	9421	Cell Signaling	1086	911	446	1074	145	947	524	360	986	877	244	301	446	407	60	2130	1496	607	554	171	476	0.001	832	641	0.001	0.001	140	651	345	207	504	550	415	2334	84	203	1206	1422	195	121	0.001	586	0.001	451	134.75
c-Raf - phospho Ser289/296/301	73	# 2353	9431	Cell Signaling
c-Raf TK	74	# 029	9422	Cell Signaling					0.001	821	334	151																																	0.001	275
CREB	75	# 1716	9197	Cell Signaling	0.001	0.001	0.001	89					252	0.001	143	0.001	4243	0.001	80	4047	344	0.001	157	0.001									260	77	0.001	77	0.001	95	0.001	0.001					0.001	0.001	0.001	56	0.001
CREB	76	# 1827	9197	Cell Signaling					104	146	1245	960													64	0.001	0.001	0.001	0.001	0.001	308	871									97	0.001	0.001	0.001
CREB - phospho Ser133	77	# 1920	9198	Cell Signaling	2654	553	2699	842	329	526	1087	821	2753	146	0.001	184	3959	230	0.001	4125	5592	501	3848	847	732	0.001	1002	131	0.001	0.001	87	760	2370	126	2080	208	390	402	212	680	1385	131	727	0.001	0.001	93	56	84.5	91
CTLA4	78	# 2130	ab134090	abcam																					0.001	0.001	231	0.001													218	0.001	201	0.001
CTMP	79	# 2601	4612	Cell Signaling	1478	1959	482	979	677	1108	444	200	989	4806	1790	2148	175	856	158	1024	482	91	761	292	488	0.001	273	280	0.001	0.001	275	557	1129	786	438	521	410	1323	95	321	967	432	0.001	0.001	68	516	721.125	672	158.875
CXCR4	80	# 0716	PC389	Calbiochem																					0.001	0.001	35498	16385													0.001	0.001	0.001	0.001
Cyclin B1	81	# 1243	ab32053(1)	abcam	0.001	1143	0.001	1887													131	179	181	0.001													1991	0.001	4596	893	0.001
Cyclin B1	82	# 2557	ab32053(2)	abcam					124	277	387	331	271	298	142	0.001	293	395	599	0.001	99	226	288	223	67	0.001	229	0.001					143	92	0.001	181					4217	268	601	105	85	79	105.625	174.5	171.5
Cyclin B1 - phospho Ser133	83	# 1054	4133	Cell Signaling							57														71	0.001	0.001	0.001													0.001	0.001	0.001	0.001	0.001	0.001
Cyclin B1 - phospho Ser133	84	# 2851	4133	Cell Signaling	0.001	0.001	0.001	135	0.001	0.001											52	0.001	59	0.001													52	0.001	0.001	0.001							109.375	107.5	0.001
Cyclin D1	85	# 2354	2978	Cell Signaling					341	241	163	95	60	0.001	488	55									0.001	0.001	143	164	0.001	63	125	118	68	0.001	0.001	0.001	0.001	0.001	0.001	0.001	0.001	169	0.001	0.001	0.001	0.001
Cyclin D1	86	# 2463	2978	Cell Signaling	146	521	0.001	0.001									0.001	73	0.001	53	0.001	0.001	73	184																							0.001	0.001	0.001
Cyclin E1	87	# 2120	4129	Cell Signaling	2056	3138	1936	2833	5257	7439	9108	5669	6566	3896	0.001	4551	4314	6832	0.001	6325	0.001	0.001	0.001	3900	0.001	0.001	1832	1300	1139	0.001	7316	7493	5292	4667	4580	6217	1942	2044	3067	2612	2298	758	1518	434	657	10143	5478	4578	1432.62
Cyp1B1	88	# 2698	sc-374228	Santa Cruz	58	629	159	415	508	346			345	374	184	188	170	458	441		0.001	94	0.001	60	0.001	172	66	243	149	85	461	253	84	132	282	212	0.001	0.001	82	0.001	0.001	256	0.001	70	98	154
Cyp1B1	89	# 3108	sc-374228	Santa Cruz																																											83.5	606.5	306
Cytokeratin 5	90	# 0761	M3270	Spring Bioscience	289	108014	1289	114481	12479	464622	32222	15987	49887	133917	372582	8406	14518	565980	2432	143	7408	409370	4826	270801	197	83244	156	679	60743	28829	6487	43190	16684	451189	9232	316759	77183	338276	4159	4981	42881	321040	26107	204580	68780	1241	747908	644944	198234
Cytokeratin 6	91	# 0209	2302-1	abcam (Epitomics)	163	33417	0.001	124452	463	75551	560	213	367	9203	254887	1005	641	240256	2204	232	1587	184373	2171	80430	0.001	7608	251	696	68	53	38086	874	389	161134	236	108761	15266	162910	5685	1408	5825	44462	629	42476	2467	545	255233	255037	32568
Cytokeratin 8	92	# 1646	sc-52324	Santa Cruz																									15554	246710	1048760	592713
Cytokeratin 8 - phospho Ser23	93	# 0217	2147-1	abcam (Epitomics)	35839	157286	9770	66070	122265	60338	78806	51946	35802	67187	67274	27168	62098	90173	11814	36292	33384	86180	47847	48574	4761	2340	21878	4096	6983	44083	156778	65338	40139	25918	47000	29003	2261	22802	1727	15265	6420	12905	5536	6974	6029	22066	32844.5	28209.5	10743.4
Cytokeratin 8/18	94	# 1208	4546	Cell Signaling	41303	139927	77841	20655	80775	9693	12778	4835	10164	257627	117833	213822	14960	26537	85	20669	22083	44117	30791	24881	22255	0.001	34562	34944	52	13117	100423	23811	37077	102015	32957	16471		1269		176674	82	25332	511	171		2222	136432	5380.12	10030.5
D polymerase beta	95	# 1399	ab175197 (8220-1)	abcam (Epitomics)
Dvl2	96	# 0687	3224	Cell Signaling
Dvl3	97	# 0686	3218	Cell Signaling
E2F-1	98	# 1106	3742	Cell Signaling	367	0.001	695	0.001	272	673	759	441	626	0.001	0.001	52	1064	1340	0.001	1203	643	746	482	278	344	0.001	0.001	0.001	0.001	58	517	560	0.001	0.001	0.001	0.001	648	135	547	80	0.001	0.001	0.001	0.001	82	152	588.5	1222.12	229.5
E2F-2	99	# 1107	DR1095-100UG	Millipore	3298	7696	3878	1664	7881	7073	4172	1980	3149	9168	9945	11934	5566	12121	0.001	5415	3300	3726	3256	2607	415	0.001	1605	990	359	658	16038	6735	4215	10039	3414	3483	1950	2969	1209	2849	713	3002	627	508	252	2285	9448.5	3694.25	666
E2F-4	100	# 1131	orb10571	biorbyt	99072	272970	114225	55139	273933	110382	95019	45201	48463	497442	259562	433799	65415	128234	0.001	96436	97453	166996	123530	81821	111122	947	186468	168814	1170	77236	371048	154692	140379	278190	104399	69703	3162	8451	4739	223575	6636	85183	11338	5776	688	30125	267191	19562.4	34410.9
E-Cadherin	101	# 2287	sc-59778	Santa Cruz	0.001	0.001	0.001	0.001	149	86			82	0.001	0.001	0.001	533	0.001	0.001	637	0.001	0.001	0.001	0.001	0.001	0.001	0.001	0.001	0.001	0.001	598	2304	300	0.001	193	121	0.001	0.001	0.001	118	0.001	54	0.001	0.001	51	0.001
E-Cadherin - phospho Ser838/Ser840	102	# 0203	2239-1	abcam (Epitomics)	26296	22635	4738	19852	35432	13292	10989	6597	1955	6061	5720	5329	7735	5858	98	152	9793	6924	5515	4388	195	1002	6321	8699	153	251	2041	3022	5489	6701	1192	2792	1297	6202	1119	12395	5608	18679	2313	4029	1934	1274	6862.5	11979	6206
eIF2 alpha	103	# 2164	2103	Cell Signaling					2804	6670	3710	1648	4769	4875	3821	6323	7627	13035	13106	4568					6163	1125	5049	4286					1595	4737	320	4075					10823	6365	2640	630	222	2235
eIF2 alpha - phospho Ser51	104	# 1204	3398	Cell Signaling	2755	340	669	276	96	351	399	238	1107	120	243	183	494	192	423	139	441	0.001	729	287	498	113	390	208					392	147	0.001	372	242	396	148	381	1063	184	343	66	0.001	122	110.75	173.25	0.001
eIF4E	105	# 1860	2067	Cell Signaling	29679	31281	16943	25948	4797	16030	17158	9853	15663	13253	14655	18741	19833	31301	24329	32550	17050	5864	21709	12956	13439	4909	15646	10437					6990	19343	1413	13569	18080	38640	7377	10093	20478	26116	9097	2510	957	6668	11874.5	20986.5	5988
eIF4E - phospho Ser209	106	# 1904	9741	Cell Signaling	1115	1992	476	839	91	194	252	186	332	305	365	233	377	764	537	794	334	137	708	316	299	83	311	207					226	226	0.001	347	292	720	65	269	362	594	240	0.001	0.001	0.001	93.5	372.75	0.001
ER (estrogen receptor)	107	# 1233	RM-9101-S	Thermo Fisher Scientific	6784	1725	2225	140	1140	559	1156	766	0.001	353	474	598	1039	95	0.001	2255	1269	186	874	119	725	0.001	4410	719	0.001	0.001	692	1569	863	382	624	60	249	96	233	737	192	164	446	0.001	0.001	75	445.5	0.001	0.001
ER alpha (estrogen receptor alpha)	108	# 1599	sc-7207	Santa Cruz	21661	1307	1794	1353	1289	876	4350	1944	652	1382	22331	1066	56667	2509	1004	5106	2543	1237	746	412	458	1117	2290	14692	488	1068	8021	1243	1335	1389	1073	503	11762	1025	4314	2897	528	2010	833	681	402	728	37523	3685	776.375
ER alpha (estrogen receptor alpha) - phospho Ser167 BG/MP	109	# 053	2514	Cell Signaling	0.001	0.001	84	0.001	0.001	0.001	54		147	0.001	70	0.001	65	0.001	87	73	90	0.001	184	63	53	55	107						232	93	0.001	104	0.001	0.001	0.001	0.001	0.001	0.001	0.001	0.001	0.001	62	0.001	59	0.001
Erk1/2 (MAPK p44/42)	110	# 1718	4695	Cell Signaling					26469	27450	16572	10208																	2710	1360	15874	27708													1330	13701
Erk1/2 (MAPK p44/42)	111	# 2680	4695	Cell Signaling	30653	36646	29212	14375					38370	19597	21843	25174	19881	34888	4084	39381	19871	3828	26262	14360	26702	7271	28264	15547					55849	32724	29391	30672	23104	43482	2539	13068	24650	33678	19586	5077			30807.2	39589	12310
Erk1/2 (MAPK p44/42) - phospho Thr202/Tyr204	112	# 1722	4370	Cell Signaling
Erk1/2 (MAPK p44/42) - phospho Thr202/Tyr204	113	# 2059	4370	Cell Signaling	0.001	1663	4344	3335	2393	8703	3515	2285	4593	4027	7850	13276	7431	4371	2685	14879	17909	2186	17420	7264	4176	1028	10800	0.001	605	1043	1210	5093	0.001	2549	19505	4380	6710	5478	0.001	4418	1928	2696	12179	0.001	0.001	1444	920.75	9216.75	3341.5
ERK1/2 (MAPK) - phospho Thr202/Tyr204	114	# 2205	9101	Cell Signaling
FGF receptor - phospho Tyr653/Tyr654	115	# 1498	3476	Cell Signaling	0.001	0.001	1919	674	0.001	0.001	383		2382	6451	1904	5961	4144	0.001	0.001	0.001	1389	0.001	0.001	0.001	1642	0.001	395	0.001					0.001	0.001	0.001	0.001	1817	0.001	0.001	0.001	0.001	0.001	492	0.001			0.001	0.001	166.625
FGF receptor 1	116	# 1905	9740	Cell Signaling	185	0.001	200	55	0.001	89	95		53	81	77		118	349	0.001	52	184	0.001	249	163	0.001	57	139	0.001					300	216	0.001	277	291	99	68	0.001	0.001	60	102	0.001	0.001	135	83.75	145.25	183.5
FLOWER (C9orf7)	117	# 2596	orb164624	biorbyt	625	0.001	0.001	0.001	0.001	249	1418	486	411	0.001	0.001	1425	1372	0.001	0.001	1251	1390	0.001	0.001	0.001	587	0.001	254	0.001	0.001	0.001	0.001	2975	957	0.001	0.001	0.001	1201	0.001	2326	0.001	0.001	0.001	2420	0.001	0.001	202	1666.25	257.5	0.001
FoxA1/HNF3alpha	118	# 2549	58613	Cell Signaling																																					0.001	0.001	0.001	0.001
FoxC1	119	# 2545	8758	Cell Signaling																									0.001	0.001	0.001	674
FoxO1/O3a/O4 - phospho Thr24/Thr32/Thr28	120	# 2314	2599	Cell Signaling
FoxO3a	121	# 2358	2497	Cell Signaling	457	579	89	0.001	208	385	115	112	276	119	221	153	227	208	0.001	242	656	219	506	128	0.001	0.001	0.001	0.001	0.001	0.001	78	196	252	188	204	160	0.001	317	0.001	0.001	172	85		84	0.001	98
FoxO3a	122	# 3123	2497	Cell Signaling																																											63	79	89
GATA3	123	# 2547	5852	Cell Signaling	11353	4844	1877	91	2086	1170	1852	1186	1022	2877	2657	2467	1485	270	70	3072	3160	421	2223	290	728	67	975	168	75	223	5187	2536	3515	2927	2436	182	0.001	102	0.001	294	214	671	800	78	56	492	1603.5	203.25	159.5
GLUT-1	124	# 1596	07-1401	Millipore	48527	41247	16740	36055	16765	22116	6571	3187	44157	15566	18210	31743	21703	10317	24730	34732	23004	2114	40652	21168	19593	5343	33082	16980					6155	27253	372	19570	11715	43347	0.001	12387	45119	56852	22309	2513	494	17289	283.375	10427	11247.1
GSK3 alpha/beta - phospho Ser21/Ser9 BG/MP	125	# 0118	9331	Cell Signaling
GSK3 beta	126	# 1835	9315	Cell Signaling					4707	5160	3049	1780													2237	1485	2860	2724	781	621	2235	2897									4370	4421	2799	1860	766	3518
GSK3 beta	127	# 2558	9315	Cell Signaling	5411	6381	2974	9510					2498	2697	2786	3002	2456	5387	1045	5267	4410	2474	5124	4727									2859	2955	2217	3522	2756	8928	1040	3928							2232	4623.75	2590.5
GSK3 beta - phospho Ser9	128	# 2073	9336	Cell Signaling	665	850	557	781	626	391	241	144	0.001	0.001	213	51	599	531	175	1140	459	336	666	465	184	0.001	211	202	0.001	107	299	451	0.001	0.001	0.001	0.001	173	1088		664	111	214	243	0.001	0.001	168	214.875	152.5	81.25
Her2	129	# 1063	A0485	Dako	803	623	277	341	2373	1064	1765	972	10331	995	22640	533	1058	723	77	994	649	313	932	387	173	82	540	773	128	328	1313	3031	743	885	1325	522	182	417	102	460	226	1154	238	211	77	213	537	769.5	549.125
HIF1 alpha	130	# 2069	14179	Cell Signaling																					0.001	0.001	60	0.001													0.001	0.001	0.001	74
HIF1 beta (ARNT)	131	# 2084	5537	Cell Signaling	958	850	424	1158	334	653	221	198	365	163	440	362	402	246	167	271	865	195	1208	535	155	90	468	199					450	455	0.001	777	199	896	82	95	562	470	219	55	99	166	170.75	213.5	233.625
Histone deacetylase 1 (HDAC1)	132	# 1165	2062	Cell Signaling	1057	1279	264	557	0.001	256	171	108	309	374	567	191	143	217	0.001	408	782	145	765	293	442	0.001	338	164	0.001	0.001	0.001	107	233	222	206	137	144	353	0.001	244	625	448	75	0.001	0.001	141	97.75	187.5
Histone H3	133	# 1757	9715	Cell Signaling	1420591	901309	1251062	1083477	501933	1218375	791218	502957	908448	734258	399461	513257	292614	1008575	231997	637388					1033631	47150	586416	155598	12242	1731	545517	1423662	596964	515244	599342	534897	509073	862877	19996	342415	917725	780027	234422	17317	77222	1378469
Histone H3	134	# 2470	9715	Cell Signaling																	1346002	145598	1019625	434194																							2097952	1404673	199972
Histone H3 - phospho Ser10	135	# 1610	9701(1)	Cell Signaling	180	169	446	1718	0.001	285	227	71	315	99	170	107	0.001	0.001	0.001	219	66	0.001	66	0.001	86	0.001	72	0.001	0.001	0.001	169	561	145	108	166	95	57	1333	0.001	0.001	233	0.001	0.001	0.001	0.001	0.001
Histone H3 - phospho Ser10	136	# 2849	9701(2)	Cell Signaling																	94	0.001	96	0.001																							0.001	0.001	0.001
HLA-A,B,C	137	# 0544		AG Stevanovic	0.001	635	0.001	102	1972	2051	2884	970	2313	3706	2296	8569	3464	1999	0.001	4502	0.001	484	187	0.001	451	0.001	311	1128	0.001	104	5583	4274	2882	2594	1920	1182	0.001	0.001	0.001	60	442	331	317	150	0.001	1102	0.001	0.001	0.001
IDH1 (Isocitrate dehydrogese [DP] cytoplasmic)	138	# 1316	8137	Cell Signaling	9457	17302	7994	19681	3720	9728	9291	5435	3663	1688	6033	4152	10755	14595	6172	2617	11977	4224	8761	3620	5506	1753	4015	2019					4175	8926	1523	6500	4029	10834	1963	8458	7985	6874	3519	1892	665	17461	1024.88	4113.75	1899.38
IGF1 receptor beta (Insulin receptor beta, CD221)	139	# 0448	3018	Cell Signaling	1309	981	351	1159	520	382	458	253	252	349	224	383	371	272	57	407	222	221	584	213	140	0.001	234	182	108	0.001	129	388	605	512	564	498	136	320	134	499	66	708	124	57	0.001	82	210	253.625	273
IGF1 receptor beta/Insulin receptor beta (CD221) - phospho Tyr1135/Tyr1136resp.Tyr1150/Tyr1151	140	# 1491	3024	Cell Signaling	499	540	0.001	543	0.001	85			193	59	0.001	111	92	189	0.001	640	237	104	115	82	0.001	0.001	0.001	0.001	129	0.001	75	89	63	0.001	493	0.001	72	201	0.001	255	0.001	0.001	0.001	0.001			98	0.001	50.75
IKK alpha	141	# 0670	2682	Cell Signaling					851	1205	479	317	950	1318	719	1373	414	778	290	1103					241	125	542	326	59	63	402	324	742	662	565	622					741	1074	286	236	182	737
IKK alpha	142	# 2472	2682	Cell Signaling	1277	1683	413	1008													817	457	706	684													528	1027	129	684							581.75	1083.25	557.75
IKK alpha - phospho Thr23	143	# 2339	ab38515	abcam	1523	297	1035	395	0.001	0.001	646	529	599	281	0.001	327	1751	617	0.001	527	0.001	102	184	110	595	0.001	353	0.001	0.001	0.001	523		823	219	447		1209	274	625	159	429	0.001	942	96	0.001	0.001	0.001	0.001	0.001
IKK epsilon	144	# 1307	2905	Cell Signaling	335	141	104	689	205	325	137	74	586	227	156	58	172	335	56	399	578	75	0.001	178	67	142	194	361	0.001	0.001	108	189	220	216	151	258	0.001	166	556	116	408	400	0.001	66	0.001	150	63.5	460.625	263.5
IKK epsilon - phospho Ser172	145	# 1327	8766	Cell Signaling	323	0.001	423	88	0.001	65		126	483	254	0.001	0.001	812	0.001	0.001	834	425	76	234	0.001	0.001	0.001	0.001	0.001	0.001	0.001	57	215	484	0.001	338	187	452	0.001	142	0.001	143	0.001	296	0.001	0.001	0.001	0.001	0.001	0.001
IL 2R alpha (CD25)	146	# 2550	13517	Cell Signaling	2688	305	5254	459					4415	0.001	241	304	8342	129	58	7246	5165	77	3440	132	5497	55	4339	109					5078	212	3433	287	5114	630	2802	162	3145	0.001	6476	0.001			127	199.75	121.75
IL 2R alpha (CD25) Peak1	147	# 2550	13517(P1)	Cell Signaling																																					1634	227	2951	59
IL 2R alpha (CD25) Peak2	148	# 2550	13517(P2)	Cell Signaling																																					220	463	691	0.001
Interferon gamma	149	# 2726	8455	Cell Signaling																					52	76	0.001	53													0.001	0.001	0.001	0.001
JNK/SAPK	150	# 1319	9252	Cell Signaling	2665	2982	2387	1430	1285	1275	1677	1004	3251	1702	2562	1551	2497	1721	1775	3296	4441	1351	4530	2809	2906	678	2284	1265					2032	1586	287	3025	1947	1866	750	2195	1754	1814	1552	557	224	980	1464.5	1517	1002
JNK/SAPK - phospho Thr183/Tyr185	151	# 1200	4668	Cell Signaling	1499	1008	315	505	176	411	238	148	824	221	636	174	499	301	194	162	739	202	900	809	656	90	601	218					453	182	0.001	651	134	431	0.001	317	376	247	338	0.001	0.001	205	110.5	448.5	135.5
Ki-67 BG/MP	152	# 0130	K1700-05D	US Biologicals	0.001	61	0.001	674	75	0.001			0.001	0.001	0.001	0.001	0.001	0.001	0.001	0.001	0.001	0.001	0.001	0.001	0.001	0.001	0.001	0.001	0.001	0.001	0.001		0.001	0.001	0.001	0.001	0.001	0.001	0.001	0.001	0.001	0.001	0.001	0.001	0.001	0.001	0.001	0.001	0.001
Ku80	153	# 1373	2180	Cell Signaling
LAMC1	154	# 2548	92921	Cell Signaling	761	362	1496	749	67	1822	450	373	4445	517	492	114	2370	829	108	5658	1099	244	1089	565	637	126	321	80	264	0.001	74	1647	1589	854	1430	2686	6769	1885	744		995	1108	801	120	137	258	157.25	1457.5	498
LDHA	155	# 1124	2012	Cell Signaling	98174	184200	66095	143757	22017	67896	33442	14156	55142	39689	34020	131633	87436	96601	127819	206540	41207	25523	156877	73132	69762	14463	68114	36165					22497	64633	1153	60946	51424	106553	17817	68455	75486	219848	138867	4957	1922	19545	43776.2	115154	21418
MAD2L1	156	# 1878	4636	Cell Signaling	363	527	106	746	191	1556	370	219	0.001	85	0.001	0.001	139	71	62	116	805	0.001	4208	1038	0.001	0.001	440	67					0.001	70	0.001	95	144	563		78	1283	422	311	0.001	0.001	176	68.5	62.5	50
MAFA	157	# 2055	79737	Cell Signaling																					0.001	0.001	0.001	137													183	346	0.001	0.001
MEK1	158	# 1790	9124	Cell Signaling					0.001	1087	762	594													435	230	792	205	0.001	0.001	0.001	1317									1126	1037	875	121	0.001	326
MEK1	159	# 2477	9124	Cell Signaling	3790	7465	3415	784					991	11625	4119	1828	2504	1208	150	2682	7291	22875	6187	649									10257	4775	1526	1364	1035	2058	405	42190							428.625	300	236.625
MEK1 - phospho Ser298	160	# 2372	98195	Cell Signaling
MEK1 - phospho Thr286	161	# 2370	9127	Cell Signaling
MEK1 - phospho Thr292	162	# 2371	26975	Cell Signaling
MEK1/2 - phospho Ser217/Ser221	163	# 1720	9154	Cell Signaling					230	1944	701	423																	105	234	117	827													0.001	407
MEK1/2 - phospho Ser217/Ser221	164	# 2077	9154	Cell Signaling	0.001	0.001	0.001	2174					0.001	0.001	647	792	803	0.001	152	1542	645	0.001	577	0.001	492	0.001	380	201					0.001	572	0.001	788	913	0.001	0.001	0.001	844	584	924	0.001			0.001	996.875	418
MEK2	165	# 1789	9125	Cell Signaling	1769	1159	715	1455	335	936	633	290	1031	220	462	255	301	620	58	522	461	112	448	411	535	157	439	360	0.001	79	194	704	761	249	416	346	374	1998	154	541	848	668	387	102	0.001	314	103.75	710.5	222.5
mTOR (FRAP)	166	# 1911	2983	Cell Signaling					1321	1454	66	51													0.001	0.001	0.001	0.001	0.001	101	529										72	0.001	69	164	96	106
mTOR (FRAP)	167	# 2721	2983	Cell Signaling	868	1610	387	815					2017	1730	637	1253	1016	1565	279	529	83	354	195	389									586	1604	1027	580	264	1736	291	624							1229.25	1418.88	848.5
NCAM (CD56)	168	# 2556	3576	Cell Signaling	69	0.001	0.001	0.001					0.001	0.001	0.001	0.001	0.001	57	0.001	0.001	0.001	0.001	0.001	0.001	0.001	0.001	0.001	0.001					76	73	0.001	56	322	577	0.001	0.001	52	0.001	0.001	0.001	0.001	0.001	0.001	491.5	62
NF1 (Neurofibromin)	169	# 2143	14623	Cell Signaling	148	130	0.001	0.001	73	93			277	181	366	110	54	88	0.001	88	0.001	0.001	0.001	0.001	57	0.001	0.001	0.001			61		84	168	0.001	50	0.001	0.001	0.001	0.001	0.001	0.001	140	0.001	0.001	0.001	0.001	0.001	62
NF-κB p100/p52 8 Peak1	170	# 2587	4882(P1)	Cell Signaling	456	1417	182	1424					236	558	277	804	311	751	92	467	9762	1613	11272	6115									123	250	204	607	203	534	98	549							824	4130	4249
NF-κB p100/p52 8 Peak2	171	# 2587	4882(P2)	Cell Signaling	8599	8652	7010	16153					14316	4894	6147	5023	7858	14941	346	17716													15617	4032	6458	9455	5088	9509	1087	1696
NF-κB p100/p52 Peak1	172	# 0667	2300(P1)	Cell Signaling					595	713	166	179													166	117	169	748	88	61	183	149									377	681	0.001	167	116	224
NF-κB p100/p52 Peak2	173	# 0667	2300(P2)	Cell Signaling					175	193	169	162													51	0.001	120	252	52	50	245	285									378	153	0.001	71	0.001	131
NF-κB p65 - phospho Ser468	174	# 2062	3039	Cell Signaling	1147	0.001	1627	0.001	1025	714	1303	639	1770	887	689	1724	2507	1228	0.001	2707	1734	69	1406	185	385	0.001	743	62	141	99	3094	2494	1641	688	1437	593	1271	334	837	0.001	466	0.001	643	0.001	0.001	356	1808.25	294.375	77.5
p38 MAPK	175	# 2021	9212	Cell Signaling	5399	6879	3721	2676	3913	5554	4779	3563	5704	3218	4073	4166	7082	3374	5226	2947	6567	1823	5961	4059	5007	1690	5865	3873					2524	3821	636	5874	1933	2804	731	2577	9251	6152	4520	1816	493	4991	2094.25	3603.5	1778.25
p38 MAPK - phospho Thr180/Tyr182	176	# 1223	4511	Cell Signaling	7231	386	2161	1065	417	655	1031	693	3433	55	2382	267	1840	89	179	97	1999	139	3918	251	1037	81	1813	80					2377	300	0.001	3581	537	254	235	317	2077	150	1530	0.001	0.001	112	196.5	277.5	0.001
p53	177	# 1121	9282	Cell Signaling					1653	940	1717	1205	601	1985	0.001	1233	192	144	0.001	0.001					842	0.001	2295	556	0.001	0.001	5814	1714	1509	0.001	1362	0.001					0.001	756	2627	505	0.001	0.001
p53	178	# 2167	9282	Cell Signaling	8564	3051	3233	0.001													3707	0.001	3118	648													2634	1288	897	0.001							2267	973.5	335.25
p53 - phospho Ser37	179	# 2063	9289	Cell Signaling	341	127	469	0.001	0.001	627	437	253	595	0.001	450	0.001	314	212	0.001	636	317	0.001	395	103	0.001	0.001	242	0.001	0.001	0.001	60	888	397	125	312	82	366	1777	111	0.001	199	64	216	0.001	0.001	385	0.001	282.5	69
p53 - phospho Ser392	180	# 1549	9281	Cell Signaling
p53 - phospho Ser9 BG/MP	181	# 0105	9288	Cell Signaling
p63	182	# 2546	39692	Cell Signaling																									0.001	66	0.001
p63 - phospho Ser160/Ser162	183	# 2543	4981	Cell Signaling
p70 S6 kise	184	# 1566	2708	Cell Signaling					348	2052	2774	1652	4115	1201	3942	1092	1062	1258	144	2653					722	451	2004	1315	124	72	524	3835	1855	839	1252	1506					2792	2287	1046	296	83	1115
p70 S6 kise BG/MP	185	# 056	2708	Cell Signaling	1761	1812	1421	3628													2059	272	3383	1192													387	1920	267	1148							68.5	1684	340.5
p70 S6 kise - phospho Thr389	186	# 1214	9206	Cell Signaling	0.001	0.001	1485	0.001	4203	2389	577		0.001	0.001	0.001	0.001	1684	4377	3667		1755	2082	2478	2541	0.001	1875	0.001	0.001	4652	4965	3248		1531	0.001	0.001	1772	0.001	1210	898	1356		1431	755	2132	5438	898	1039	919.75	1941.75
PADI4	187	# 2699	sc-365369	Santa Cruz	1149	2171	235	981	796	24515	4022	1532	2867	1259	835	1841	1752	3151	105	4748	679	0.001	869	529	219	89	445	572	89	0.001	1417	6897	1660	376	981	1288	1577	7225	460	289	421	358	111	0.001	191	9409	152.5	583.75	98
PAK 1/2/3TK	188	# 016	2604	Cell Signaling	1907	2518	751	614	0.001	109	488	277	645	158	306	255	575	144	205	238	560	69	1869	238	367	69	443	101					523	137	52	679	337	254	71	77	521	258	301	89	104	81	0.001	91.5	0.001
PARP	189	# 0708	9532	Cell Signaling	16067	3725	2681	11148	493	686	885	505	913	387	354	179	379	275	0.001	1048					53	0.001	811	401	0.001	64	161	684	128	174	216	181	0.001	0.001	0.001	469	311	555	245	76	0.001	165
PARP	190	# 1914	9532	Cell Signaling																	2417	562	1293	519																							333.75	391	515.25
PARP - cleaved Asp214	191	# 1044	9541	Cell Signaling					146	194	79																																		0.001	583
PARP - cleaved_Asp214	192	# 1915	9541	Cell Signaling	202	348	0.001	1220					0.001	331	139	218	66	1595	0.001	0.001	0.001	75	0.001	0.001	0.001	0.001	0.001	662	0.001	0.001	0.001		0.001	57	0.001	87	74	782	97	150	95	148	51	220			0.001	0.001	0.001
PD1	193	# 2128	86163	Cell Signaling	200	0.001	445	0.001	86	96	261	211	386	52	488	0.001	540	87	0.001	601					136	0.001	154	0.001	0.001	0.001	0.001	285	309	0.001	102	0.001	403	0.001	63	0.001	216	73	175	0.001	74	0.001
PD1	194	# 2848	86163	Cell Signaling																	0.001	0.001	60	0.001																							0.001	0.001	0.001
PDK1	195	# 1178	3062	Cell Signaling																																											464	229	116.5
PDK1 - phospho Ser241	196	# 1834	3061	Cell Signaling	2580	3678	1734	1101	716	1082	978	727	2086	2111	1281	1543	1045	746	114	2581	1785	226	2189	813	1149	201	1547	1370	73	0.001	314	790	2986	2297	909	959	750	1298	457	2084	1208	1056	1113	300	105	639	135.5	810.5	274.125
PDK1TK	197	# 014	3062	Cell Signaling	2560	2434	4452	610	342	22405	9598	1969	8747	952	599	699	2731	5836	185	8993	14655	142	28068	23540	391	0.001	7481	600	163	59	0.001	11281	5657	1246	3330	5047	2027	13644	760	955	5247	1228	1834	0.001	138	22724
PD-L1	198	# 2603	13684	Cell Signaling	900	0.001	1540	0.001	0.001	0.001	829	566	864	60	572	72	1901	67	0.001	1976	1010	0.001	665	0.001	685	0.001	535	0.001	0.001	0.001	0.001	654	929	135	744	69	1459	80	412	0.001	514	62	680	132	63	62	0.001	0.001	0.001
PI3-kise p85	199	# 2794	4292	Cell Signaling	2142	1044	710	306					1700	468	318	544	422	583		1066	754	71	759	330									768	315	501	532	218	216	132	326							200	354.5	159.5
PI3-kise p85/p55 - phospho p85 Tyr458/ p55 Tyr199 Peak1	200	# 2436	4228(P1)	Cell Signaling	588	0.001	790	0.001	381	0.001	572	450	143	150	0.001	120	198	0.001	52	163					173	0.001	373	59	97	86	505	653	554	196	363	86	717	0.001	306	148	211	57	471	0.001	61
PI3-kise p85/p55 - phospho p85 Tyr458/ p55 Tyr199 Peak2	201	# 2436	4228(P2)	Cell Signaling					0.001	0.001			685	269	299	444	1111	330	0.001	1144
PI3-kise p85TK	202	# 017	4292	Cell Signaling					489	831	867	480													652	87	743	296	0.001	0.001	206	2123									1089	648	334	77	102	475
PLA2G5	203	# 1619	LS-B1612	Biozol																	0.001	0.001	0.001	0.001																							2923.5	0.001	0.001
PP2A C	204	# 2154	2259	Cell Signaling	7885	10107	2961	4891					3144	3082	3235	4713	944	5254	97	4066	4203	296	3932	1829	2759	329	2768	2403					2475	1463	2404	3941	2555	5337	746	1777	3802	5313	977	124			6330.38	5987.5	573.5
PP2A C - phospho Tyr307	205	# 2170	AF3989	R&D	0.001	221	0.001	0.001	0.001	0.001			0.001	0.001	621	25871	0.001	0.001	0.001	0.001	0.001	0.001	0.001	0.001	193	9998	282	0.001	0.001	0.001	0.001		0.001	372	0.001	3944	0.001	0.001	0.001	0.001	225	0.001	0.001	0.001			274.75	203.125	0.001
PP2A C TK	206	# 093	2259	Cell Signaling					991	2726	1083	285																	0.001	0.001	527	1795													0.001	522
PR (Progesteron receptor)	207	# 1244	8757	Cell Signaling																					0.001	79	0.001	98													0.001	273	0.001	0.001
PR (Progesteron receptor)	208	# 2381	ab32085	abcam																									0.001	0.001	56	161
PR (progesteron receptor)	209	# 2662	8757	Cell Signaling	876	122	109	118	938	188	500	270	177	250	104	164	815	145	0.001	728	0.001	0.001	516	0.001									520	176	289	165	102	53	57	89					63	0.001	0.001	0.001	110
PTEN	210	# 1770	9552	Cell Signaling	10978	12002	6802	2828	2342	4958	3619	2533	5493	3731	4218	4950	4984	4941	1165	6084	9227	3239	8424	6618	3587	5299	4993	1978	1048	344	2166	2442	5046	2322	3439	3350	3350	3019	1654	5631	4181	5622	3115	2308	1251	4709	1379.25	3385.25	4501.88
PTEN - phospho Ser380	211	# 1045	9551	Cell Signaling
PTEN - phospho Ser380	212	# 1940	9551	Cell Signaling	1564	1862	877	431	472	848	527	435	1203	669	1006	805	813	950	201	1214	1708	580	1437	1287	548	980	605	172	260	65	228	254	833	383	826	619	217	411	115	1004	553	815	453	358	237	900	0.001	788.5	1185
PTEN non- phospho Ser380/Thr382/Thr383	213	# 2382	7960	Cell Signaling	628	746	354	189	171	315	290	208	351	117	370	156	470	456	130	695					112	214	175	0.001	145	0.001	1150	307	241	146	154	208	0.001	152	0.001	318	206	170	95	0.001	101	393
PTEN non- phospho Ser380/Thr382/Thr383	214	# 2488	7960	Cell Signaling																	575	187	1235	372																							0.001	201	369.5
Rad51	215	# 0735	ab109107	abcam	302	181	0.001	0.001	0.001	194			0.001	198	303	246	0.001	0.001	0.001	109	142	0.001	246	85	0.001	0.001	0.001	0.001	0.001	0.001	63	348	110	149	0.001	201	0.001	203	0.001	0.001	57	74	0.001	0.001	0.001	108	0.001	130	64.875
Rad52	216	# 1368	3425	Cell Signaling
Ras	217	# 1719	8955	Cell Signaling	1162	1096	1461	744	236	851	514	202	563	843	532	522	286	830	56	942	907	132	984	458	400	0.001	446	178	0.001	0.001	282	905	470	371	349	487	628	1136	69	248	567	511	180	0.001	0.001	524
Ras	218	# 2491	8955	Cell Signaling																																											966.5	1118.62	222
Rb	219	# 2087	9313	Cell Signaling	0.001	0.001	0.001	0.001									414	853	0.001	0.001	0.001	0.001	0.001	0.001																							51.5	221.5	0.001
Rb BG/MP	220	# 046	9309	Cell Signaling					0.001	0.001			0.001	0.001	0.001	0.001									1470	572	1007	0.001	0.001	0.001	0.001		0.001	0.001	0.001	0.001	0.001	0.001	0.001	0.001	284	0.001	354	0.001	0.001	0.001
Rb - phospho Ser795	221	# 2383	9301	Cell Signaling	138	112	0.001	0.001	58	133			0.001	0.001	0.001	0.001	0.001	0.001	0.001	0.001					0.001	0.001	0.001	0.001	166	0.001	0.001		0.001	74	0.001	57	0.001	0.001	0.001	62	0.001	0.001	0.001	53	0.001	0.001	0.001	0.001	0.001
Rb - phospho Ser795	222	# 2492	9301	Cell Signaling																	0.001	0.001	0.001	61
Rb - phospho Ser807/Ser811	223	# 1270	8516	Cell Signaling					139	468	82																																		0.001	50
Rb - phospho Ser807/Ser811	224	# 1907	8516	Cell Signaling	1343	672	72	0.001					0.001	819	171	332	698	521	0.001	1913	229	0.001	0.001	0.001	109	0.001	0.001	0.001	82	0.001	117	245	698	749	532	1369	326	1191	170	107	0.001	0.001	134	58			0.001	416	0.001
RSK 1 (p90RSK)	225	# 0246	ab32114	abcam									1818	1837	1014	3201																	1723	1190	1730	2118
RSK 1 (p90RSK) - phospho Thr573	226	# 1968	ab62324	abcam	173	103	212	253	0.001	200	55		294	0.001	106	132	0.001	0.001	0.001	372	208	0.001	208	61	0.001	0.001	162	0.001	107	55	0.001	157	0.001	91	538	306	215	110	60	172	0.001	52	135	0.001	0.001	0.001	0.001	446	52
RSK 1/2/3	227	# 0870	9347	Cell Signaling	2852	5757	841	1592	282	1377	470	360					336	1540	81	873	601	407	409	577	0.001	0.001	0.001	0.001	0.001	0.001	692	481					486	2017	143	2097	132	0.001	56	0.001	115	209
RSK 1/2/3	228	# 1941	9347	Cell Signaling																																											1690.5	2781.62	1520.5
S6 ribosomal protein BG/MP	229	# 054	2217	Cell Signaling	3002	2284	366	2316	368	3847			194	156	204	209	229	293	223	198	429	54	481	225	670	0.001	232	0.001					98	653	0.001	426	441	1362	56	207	1742	672	110	0.001	0.001	513	272.5	615	0.001
S6 ribosomal protein - phospho Ser235/Ser236	230	# 0442	2211	Cell Signaling					1325	10846		154	597	889	1165	743	624	1322	1975	2162					1395	83	740	368					857	1559	75	3176					4141	1930	384	0.001	0.001	893
S6 ribosomal protein - phospho Ser235/Ser236	231	# 2079	2211	Cell Signaling	8006	14354	2880	20977													820	1250	1070	1620													1462	5525	97	1770							1171	4116	257.5
Sil	232	# 2070	3879	Cell Signaling	341	1512	76	569	0.001	1027			0.001	443	183	593	499	0.001	1266	1488	0.001	0.001	0.001	0.001	68	0.001	58	0.001					123	340	0.001	0.001	160	492	0.001	60	862	213	0.001	0.001	88	241	76.5	118	108
Src	233	# 0572	2108	Cell Signaling					3632	5591	6557	4582					3686	4155	1070	6303									546	184	3751	8203													425	5056
Src	234	# 1359	2109	Cell Signaling									11408	22223	5069	5306									3101	923	4377	2919					9611	6458	4889	5975					10641	5943	2704	1044
Src	235	# 1854	2109	Cell Signaling	9270	15633	5687	10403													8746	4036	9162	5495													5154	11128	2519	5806							759.5	2651	1890
Src - phospho Ser17	236	# 2389	5473	Cell Signaling					157	242	1574	1112													0.001	0.001	165	57	0.001	0.001	168	192									271	212	100	0.001	195	3456
Src - phospho Ser17	237	# 2796	5473	Cell Signaling	279	636	194	190					215	1080	50	105	106	104	0.001	263	53	140	128	73									124	155	60	114	114	234	77	152							0.001	0.001	0.001
Src - phospho Tyr527	238	# 1949	2105	Cell Signaling	5940	8579	4304	6435	1440	3406	160	93	3886	12577	3658	2809	2121	1587	423	5735	4422	2534	3901	2841	910	574	2501	723	265	91	2832	1634	2297	3204	3615	2484	1547	5286	548	2568	2265	2755	1843	562	0.001	104	228	1307	1026.5
STAT 3	239	# 2692	4904	Cell Signaling	11839	15467	7580	12896	11090	13309	6484	3920	6985	6022	6861	6154	10158	12104	7591	11472	7392	2053	9107	7538	5491	3424	17162	27676					6117	12166	1588	13449	3695	6915	1847	7647	15484	15391	8217	4276	1540	7257	7458.75	12426.2	8145
STAT 3 - phospho Ser727	240	# 2495	9134	Cell Signaling																					594	330	2481	2359													1358	1559	908	356
STAT 3 - phospho Tyr705	241	# 2335	9145	Cell Signaling	530	2506	985	337	166	1009	305	172	557	260	1904	545	1320	703	168	529	649		300	142	758	132	443	213					1644	436	0.001	2055	346	267	204	474	678	1443	495	106	97	308	77	424	406.5
Tau	242	# 2282	sc-32274	Santa Cruz	425	2255	4764	6817	0.001	0.001											6207	117	6895	6729													360	8740	0.001	124					0.001	0.001	149	20257	408
Tau	243	# 2763	sc-32274	Santa Cruz							63	86	86	59	0.001	0.001	0.001	0.001	50	0.001					53	0.001	0.001	0.001					60	52	0.001	0.001					61	0.001	0.001	57
Tau - phospho Ser202	244	# 2218	39357	Cell Signaling	1860	1276	0.001	2780	75	153			0.001	109	0.001	425	272	231	0.001	0.001	1329	0.001	1273	797	66	79	82	0.001					0.001	168	0.001	0.001	1924	945	3867	511	0.001	0.001	67	61	0.001	0.001	0.001	0.001	0.001
Tubulin acetylated	245	# 0912	T6793	Cell Signaling	3217	7554	0.001	13220	2558	5200	2585	1585	4408	4351	3939	13340	0.001	10614	926	0.001	2402	1738	2276	4102	1136	636	2537	2858	542	757	4467	1926	1028	6859	5058	7163	2974	7163	7038	5666	2113	6686	1001	862	913	2542	1256.62	2449.88	1724.5
Tubulin beta-1 chain	246	# 2535	MAB16676	Abnova	47447	63421	34787	46302	21987	43535	24077	17363	38932	36900	47359	45218	27219	64788	7063	41020	28825	22759	38430	34182	16375	8692	21038	17809	7031	4277	36292	27455	49901	44321	32622	54463	65267	52075	102330	27068	21457	31978	14897	8072	5060	28313	7155.88	28336.5	22459.1
VE-Cadherin	247	# 1477	2500	Cell Signaling
Vimentin	248	# 1814	5741	Cell Signaling	331085	257288	496608	93587	77	199179	74046	32580	368264	40309	22702	193	263404	433482	5720	492000	446096	25278	547231	514396	612	0.001	7867	0.001	4431	359	427	147924	330682	58234	243492	306285	410453	714459	63749	364	4192	894	1866	57	7186	155890	8058	221080	83253.1
Vimentin - phospho Ser56	249	# 1538	7391	Cell Signaling	504	286	672	213	0.001	1860	395	154	1431	51	654	94	2282	1294	0.001	2561	612	156	1101	894	225	0.001	156	54	0.001	0.001	80	489	1359	96	1215	650	1569	36665	159	0.001	94	0.001	77	0.001	0.001	201	0.001	80	154.5
Vimentin - phospho Ser83	250	# 1505	3878	Cell Signaling
PR (Progesteron receptor) (neu)	251	#??	??		214	81	63.5	0.001	391.5	0.001	187	201.5	51.875	122	84.5	105.5	448.5	0.001	0.001	302.5	71	99	347.25	121.5	655.5	70.5	0.001	57.5	0.001	0.001	115.5	198.625	420.125	122.25	185.5	111.5	0.001	0.001	83.5	0.001	53.25	112	115	70	0.001	59.625	0.001	0.001	50
[truncated: 28 more columns]

## Sheet: Total Protein
Analyte	BR78 PTT	BR78 PDM	BR80 PTT	BR80 PDM	BR24 PDM	BR28 PDM	BCSP6	BCSP3	BR61 PTT	BR61 PDM	BR62 PDM	BR54 PDM	BR73 PTT	BR73 PDM	BR74 PDM	BR74 PTT	BR95 PTT	BR95 PDM	BR96 PTT	BR96 PDM	BR43 PTT	BR43 PDM	BR45 PTT	BR45 PDM	BR15 PDM	BR18 PDM	BR23 PDM	BCSP 6	BR68 PTT	BR68 PDM	BR70 PTT	BR70 PDM	BR82 PTT	BR82 PDM	BR81 PTT	BR81 PDM	BR39 PTT	BR39 PDM	BR42 PTT	BR42 PDM	BR25 PDM	BR32 PDM	BR99 PDM	BR46 PDM	BR60 PDM	BR90 PDM	BR97 PTT	BR97 PDM	BR102 PTT
zzStrep1	340274	348581	351433	432052	672228	591476	320481	129894	670178	653249	531906	735670	396441	1087897	361757	691997	78260	23652	71404	29624	354665	295025	221560	130410	559809	588496	539991	497031	621040	494119	422886	571676	477602	392312	271744	257753	454833	427931	447865	315851	507028	284386	2.50571e+06	1.18407e+06	959303	833728	1.14478e+06	1.4863e+06	902521
zzStrep2	334038	338521	341922	421024	671257	595874	323063	131056	662135	648596	534566	729080	392608	1077897	361381	686247	343973	254314	363102	322273	354060	289594	218396	126155	566418	591843	545035	495426	620267	494463	427149	571371	451597	367255	260969	248373	453197	427045	446650	320143	496453	277050	2.47148e+06	1.16718e+06	947073	819991	1.13336e+06	1.46685e+06	884430
zzStrep3	362141	363253	370496	451941	676031	595956	322489	131340	530429	515555	427625	594452	388423	1078887	360285	687395	345358	253359	369533	324918	349170	281370	218536	130014	569371	599334	551541	500784	594933	478065	408119	541766	487327	400775	275415	262961	453975	423031	443331	313694	495431	274577	2.51343e+06	1.18302e+06	971062	831203	1.13239e+06	1.47498e+06	891689
																					445233	346047	280522	169250													597567	549912	558303	388198
																					403920	319888	257886	152941													546390	498989	510474	361936
Mean (total protein) - PDM+PTT	345484	350118	354617	435006	673172	594435			620914	605800	498032	686401	392491	nA	361141	688546	344666	253836	366318	323596	352632	288663	219497	128860	565199	593224	545522		612080	488882	419385	561604	472175	386781	269376	256362	454002	426002	445949	316563	499637	278671	2.49687e+06	1.17809e+06	959146	828307	1.13684e+06	1.47604e+06	892880
Mean (total protein) - PDM	nA	350118	nA	435006	673172	594435	nA	nA	nA	605800	498032	686401	nA	nA	361141	nA	nA	177108	nA	225605	nA	288663	nA	128860	565199	593224	545522	nA	nA	488882	nA	561604	nA	386781	nA	256362	nA	426002	nA	316563	499637	278671	2.49687e+06	1.17809e+06	959146	828307	nA	1.47604e+06	nA
Median (total protein) - PDM+PTT	376549
Median (total protein) - PDM	361141
	BR78 PTT	BR78 PDM	BR80 PTT	BR80 PDM	BR24 PDM	BR28 PDM	BCSP6	BCSP3	BR61 PTT	BR61 PDM	BR62 PDM	BR54 PDM	BR73 PTT	BR73 PDM	BR74 PDM	BR74 PTT	BR95 PTT	BR95 PDM	BR96 PTT	BR96 PDM	BR43 PTT	BR43 PDM	BR45 PTT	BR45 PDM	BR15 PDM	BR18 PDM	BR23 PDM	BCSP 6	BR68 PTT	BR68 PDM	BR70 PTT	BR70 PDM	BR82 PTT	BR82 PDM	BR81 PTT	BR81 PDM	BR39 PTT	BR39 PDM	BR42 PTT	BR42 PDM	BR25 PDM	BR32 PDM	BR99 PDM	BR46 PDM	BR60 PDM	BR90 PDM	BR97 PTT	BR97 PDM	BR102 PTT
ProtFakt - PDM	nA	0.969478	nA	1.20453	1.86401	1.64599	nA	nA	nA	1.67746	1.37905	1.90064	nA	#VALUE!	1	nA	nA	0.490413	nA	0.624701	nA	0.799308	nA	0.356813	1.56504	1.64264	1.51055	nA	nA	1.35372	nA	1.55508	nA	1.071	nA	0.709868	nA	1.1796	nA	0.876563	1.3835	0.77164	6.91384	3.26213	2.65588	2.29358	nA	4.08716	nA
ProtFakt - PDM + PTT	0.917501	0.929808	0.941755	1.15524	1.78774	1.57864	0	0	1.64896	1.60882	1.32262	1.82287	1.04234	#VALUE!	0.959081	1.82857	0.915327	0.674113	0.972828	0.859371	0.936483	0.766601	0.582918	0.342212	1.501	1.57542	1.44874	0	1.6255	1.29832	1.11376	1.49145	1.25395	1.02717	0.715381	0.68082	1.20569	1.13133	1.1843	0.840694	1.32689	0.740066	6.63093	3.12864	2.5472	2.19973	3.01911	3.91992	2.37122
[truncated: 24 more columns]
