# Supplementary material for: Breast cancer patient-derived microtumors resemble tumor heterogeneity and enable protein-based stratification and functional validation of individualized drug treatment
Source: J Exp Clin Cancer Res. 2023 Aug 18;42:210. doi: 10.1186/s13046-023-02782-2 (PMC10436441; doi:10.1186/s13046-023-02782-2)
Supplement: Supplementary file 1 — Additional file 1: SI Materials 1. Antibodies used in DigiWest protein profiling analysis. Figure S1. Multicolor flow cytometry analysis of isolated and expanded TILs from BC specimen. Figure S2. Correlation of nuclear grade in PDM and PTT. Figure S3. Proteomic comparison of NST and ILC-derived BC PDM. Figure S4. Identification of resistance and sensitivity marker panels in treatment responder and non-responder microtumors and regression analysis of differently expressed proteins. Table S1. Clinical patient data of the patient cohort. Table S2. Descriptive statistics of “area” and “fluorescent intensity live/dead” measurements in PDM. Table S3. Raw data of DigiWest® protein signals in PDM and PTT samples and total measured protein amounts. Table S4. DigiWest®-based AFI protein signals in matched PDM-PTT pairs DigiWest®-based AFI protein signals in matched PDM-PTT pairs. Table S5. DigiWest®-based AFI protein signals of matched PDM-PTT pairs sorted by pathway affiliation. Table S6. Pearson correlation of protein abundances in PDM and corresponding PTT (PDM/PTT pairs). Table S7. DigIWest®-based AFI protein signals of n = 42 PDM samples. Table S8. Descriptive statistics of averaged, median-centered and log2 transformed protein signals for cell cycle, MAPK/RTK and PI3K/AKT pathway in n = 42 PDM samples. Table S9. Celltox™ Green assay RFU (relative fluorescent unit) values of BC microtumors treated with TAM, DTX, PTX and PAB. Table S10. Descriptive statistics of simple logistic regression analysis of differentially expressed proteins in treatment responder and non-responder groups. [file 13046_2023_2782_MOESM1_ESM.zip › Table S4.xlsx]

## Sheet: AFI values-PDM-PTT pairs
Analyte	NMI_ID	Supplier	Product_No	Pathway Affiliation	BR78 PTT	BR78 PDM	BR80 PTT	BR80 PDM	BR61 PTT	BR61 PDM	BR74 PDM	BR74 PTT	BR95 PTT	BR95 PDM	BR96 PTT	BR96 PDM	BR43 PTT	BR43 PDM	BR45 PTT	BR45 PDM	BR68 PTT	BR68 PDM	BR70 PTT	BR70 PDM	BR82 PTT	BR82 PDM	BR81 PTT	BR81 PDM	BR39 PTT	BR39 PDM	BR42 PTT	BR42 PDM	BR97 PTT	BR97 PDM	BR102 PTT	BR102 PDM	BR92 PTT	BR92 PDM	BR94 PTT	BR94 PDM	BR36 PTT	BR36 PDM	BR38 PTT	BR38 PDM
4E-BP1	# 0446	abcam (Epitomics)	1557-1	PI3K/Akt/mTOR	2968.93	662.502	1175.46	856.963	383.879	60.9142	279.434	209.453	4751.31	277.402	3895.86	506.184	590.507	12.01	1492.49	596.121	38.1421	95.5078	63.7481	160.247	1421.9	1121.53	353.658	221.791	2436.78	806.129	124.124	12.01	335.861	229.023	626.155	401.984	12.01	1369.21	3515.13	12.01	748	118.797	1299.72	1006.26
53BP1	# 1525	Cell Signaling	4937	DNA damage response	1265.39	1388.46	923.807	724.523	1175.29	2005.2	72.9866	889.219	877.282	286.302	659.932	676.076	12.01	12.01	173.266	318.516	1010.15	1420.29	1072.94	461.296	261.573	833.356	148.173	411.268	196.568	148.497	157.054	193.887	122.967	60.3648	218.031	53.7062	185.196	466.059	322.838	236.441	12.01	12.01	12.01	12.01
53BP1 - phospho Thr543	# 1497	Cell Signaling	3428	DNA damage response	111.171	12.01	12.01	63.1902	12.01	143.583	12.01	55.7813	12.01	12.01	12.01	12.01	12.01	12.01	12.01	12.01	80.5907	156.356	104.152	67.7193	79.7477	68.1483	12.01	83.7225	12.01	12.01	12.01	12.01	12.01	12.01	12.01	17.9795	12.01	12.01	12.01	169.322	12.01	85.427	12.01	12.01
Akt	# 2584	Cell Signaling	4685	PI3K/Akt/mTOR	6946.04	8811.5	6739.54	2549.25	7023.83	3257.04	886.265	5311.25	9640.27	3526.12	10342	7175.01	6951.54	4012.52	12217.8	9467.81	7112.28	4988.74	6922.51	4401.08	2067.86	7125.39	462.691	5782.73	5264.2	7058.93	3366.53	1942.44	2152.87	721.38	2731.82	1300.89	1310.09	7950.65	4387.57	2251.53	5813.15	2977.93	3932.56	4359.43
Akt - phospho Ser473	# 2072	Cell Signaling	4060	PI3K/Akt/mTOR	1332.97	2428.46	2053.61	209.48	1013.97	87.0203	168.912	1496.25	2668.99	1082.91	1659.08	899.495	941.822	193.06	531.807	12.01	503.845	143.262	2655.87	201.146	905.137	2577.95	921.188	1443.85	252.967	162.64	444.143	129.655	391.175	50.7664	287.194	76.6948	2876.71	484.49	395.013	161.695	287.899	140.154	420.712	357.107
alpha-Smooth Muscle Actin	# 2107	Cell Signaling	14968	EMT	1123.7	323.723	1000.26	215.539	2272.95	143.583	1995.66	66.7188	5119.48	12.01	6595.2	335.129	3315.6	396.556	6033.44	12.01	5484.47	441.339	12.01	1338.29	12.01	129.482	178.926	12.01	1133.79	2934.59	5202.21	nA	3908.9	12.01	4256.36	259.276	875.223	8029.64	347.222	12.01	5155.28	10809.2	3405.36	5224.97
alpha-Tubulin	# 2141	Synaptic Systems	302211	Cytoskeleton / Cell Cycle	223608	283349	132136	198411	115111	95184	22273.4	95459.3	173255	134656	196401	189813	109153	90554.2	210342	348468	117267	132057	145459	133460	93165.3	227586	39195.9	185128	123942	150373	74024.9	76398.8	31071.4	30714.5	38754.1	39770.6	25633.9	191143	70521.1	61229.1	136758	114758	186327	251213
A-Raf	# 1859	Cell Signaling	4432	MAPK	2689.91	3204.96	1062.91	1214.46	497.89	12.01	12.01	1280.78	533.143	571.121	1321.92	610.912	426.062	12.01	1070.48	1583.81	12.01	442.879	12.01	12.01	339.725	1149.76	694.735	1236.74	489.346	779.611	234.737	173.666	147.395	2071.98	225.201	2083.36	617.321	1672.02	1314.76	12.01	801.813	nA	1051.26	354.081
ATG5	# 1650	Cell Signaling	12994	Autophagy	8477.37	5502.21	13494	4372.24	5632.64	1369.33	2888.18	1397.27	17887.6	4484.41	12161.5	5244.53	8631.23	1605.79	11533.3	5473.21	7326.37	2137.37	570.142	8274.49	9528.26	4152.18	10497.9	4778.06	5662.32	2862.99	7228.72	1373.86	3560.53	321.18	3997.21	374.451	22049.3	3545.47	4900.12	1905.26	7205.56	2580.16	4642.44	2679.82
Beclin-1	# 0611	Cell Signaling	3738	Autophagy	1564.03	1746.6	1477.03	803.294	438.458	335.65	565.124	354.375	1656.24	434.645	2270.7	1723.35	816.887	401.773	1681.2	1893.56	295.294	585.371	156.228	784.471	691.413	1825.4	381.615	1271.99	948.004	1151.74	390.102	335.437	1793.58	688.025	1918.69	1227.12	304.545	1901.1	993.873	408.814	1248.46	583.307	822.632	862.505
beta-Catenin	# 1783	Cell Signaling	8480	Wnt	39095.3	33029.4	9804.04	24086.7	8018.39	18851.7	1332.53	6039.69	19239	13879	11289.8	13103.8	2011.78	4129.92	14098	6048.88	12624.4	20615.1	8459.65	10971.9	3422.77	14111.6	2848.83	18333.8	5807.46	22943.7	3141.08	6316.21	3179.09	8259.42	5159.06	7613.94	1758.68	22106.2	13413.4	8093.91	7100.62	4635.75	21540.9	18152
beta-Catenin - phospho Ser552	# 1862	Cell Signaling	9566	Wnt	1725.34	1653.03	317.492	450.122	12.01	392.834	66.7306	153.672	1091.41	890.059	793.563	548.075	87.5617	84.7898	423.73	12.01	418.333	381.261	251.401	205.84	84.5326	586.075	1554.42	960.606	150.951	473.777	148.61	154.634	141.681	93.2737	84.3448	96.7641	578.91	1196.74	966.563	388.984	279.827	97.4402	848.731	626.451
beta-Catenin (non-pospho Ser33/37/Thr41; active)	# 2323	Cell Signaling	8814	Wnt	5667.57	3217.87	1430.31	1750.28	989.109	1400.4	64.6452	1848.44	3086.33	787.702	1264.36	757.53	467.708	221.758	1435.88	160.719	1502.92	1438.01	998.421	761.675	1064.63	905.399	629.036	885.696	522.522	3872.42	709.277	358.037	680.002	1348.24	817.618	1216.37	4904.27	1876.08	1788.29	340.17	520.64	216.237	3110.97	1423.89
b-Raf	# 2597	Cell Signaling	14814	MAPK	803.268	578.614	124.236	268.342	226.203	88.2634	99.0532	493.282	683.909	302.62	940.557	514.329	12.01	12.01	334.524	365.271	555.522	275.74	226.261	162.258	111.647	713.61	12.01	12.01	211.497	335.003	75.994	101.107	108.145	217.67	241.174	182.316	149.529	635.894	470.115	163.221	274.446	165.515	396.701	694.544
b-Raf - phospho _Ser445	# 2459	Cell Signaling	2696	MAPK	12.01	58.0765	12.01	43.2809	12.01	12.01	12.01	12.01	12.01	12.01	12.01	12.01	71.5443	12.01	411.722	338.971	54.7524	12.01	12.01	56.321	12.01	12.01	12.01	12.01	285.314	349.146	105.547	108.244	97.711	183.39	184.61	187.292	12.01	12.01	12.01	12.01	200.453	150.832	402.964	817.11
BRCA1	# 1003	Cell Signaling	9010	breast cancer marker	82.8337	12.01	12.01	12.01	12.01	12.01	55.2612	12.01	12.01	12.01	12.01	80.2912	12.01	12.01	12.01	12.01	38.1421	12.01	12.01	12.01	12.01	12.01	12.01	12.01	12.01	12.01	12.01	12.01	12.01	12.01	12.01	12.01	12.01	12.01	12.01	12.01	12.01	12.01	12.01	12.01
Caveolin-1	# 1188	Cell Signaling	3238	breast cancer marker	7693.72	4799.92	31945.7	2158.85	14580.7	3390.06	2539.93	15948	10666.1	747.65	12087.4	2505.32	10319.5	3982.51	9778.39	417.869	7832.67	1910.93	17849.5	9486.74	5545.66	2728.85	605.272	196.821	2340.57	8255.75	6638.5	995.606	7196.95	1949.34	5655.69	1704.47	3654.54	16788.6	4554.36	366.102	7599.74	6176.11	2507.57	2778.17
CD11c	# 2551	Cell Signaling	45581	Immune cell marker	4662.66	101.096	2495.34	59.7277	4219.03	77.0751	319.055	1650.47	4526.25	80.1053	1459.66	12.01	682.34	12.01	5295.77	356.504	2769.61	12.01	987.647	12.01	1392.4	916.108	1158.82	nA	5131.5	636.418	1670.18	154.634	67.0728	21.6841	1059.79	12.01	268.877	94.7916	3987.68	146.441	2202.3	272.299	1850.92	363.16
CD16	# 2552	Cell Signaling	80006	Immune cell marker	1155.31	12.01	2357.3	12.01	5172.96	12.01	12.01	1788.28	3310.29	146.86	3811.57	66.3276	3143.68	12.01	11492.2	12.01	2035.68	154.815	675.191	89.8454	1316.63	12.01	466.884	12.01	18984.1	274.897	2218.18	12.01	353.043	48.3429	336.747	52.4125	1150.96	12.01	4509	160.17	7992.57	429.805	6174.96	89.2769
CD19	# 2555	Cell Signaling	90176	Immune cell marker	12.01	12.01	12.01	12.01	12.01	12.01	12.01	12.01	12.01	12.01	12.01	12.01	12.01	12.01	12.01	12.01	12.01	12.01	12.01	12.01	12.01	12.01	12.01	12.01	12.01	12.01	12.01	12.01	12.01	12.01	23.8274	12.01	74.0785	12.01	12.01	115.932	12.01	12.01	12.01	12.01
CD3 epsilon	# 2316	Cell Signaling	4443	Immune cell marker	12.01	12.01	426.863	12.01	1649.53	12.01	12.01	178.281	12.01	12.01	12.01	12.01	295.788	12.01	229.878	12.01	46.7549	12.01	220.874	12.01	12.01	12.01	120.216	12.01	1020.16	12.01	12.01	12.01	19.7078	12.01	292.466	12.01	12.01	12.01	12.01	12.01	968.633	12.01	294.394	12.01
CD4 (T-cell surface glycoprotein)	# 2619	Thermo Fisher Scientific	PA5-87425	Immune cell marker	6728.05	17835.9	10440.1	7030.56	6851.6	5803.01	12.01	9190.79	8752.06	4187.73	6948.81	12.01	6198.73	12.01	13248.9	12.01	5560.14	5165.12	5388.96	3900.9	6454.78	3898.08	2938.3	4701.68	6207.23	1975.55	5442.86	12.01	3496.31	8327.73	4138.7	2559.89	10888.2	5676.96	44687.2	665.086	9148.2	1756.59	5617.49	1980.74
CD68	# 2554	Cell Signaling	86985	Immune cell marker	863.214	908.79	736.922	161.005	652.533	91.9928	450.431	481.797	879.467	148.343	702.077	923.931	288.313	12.01	847.46	172.408	431.252	245.702	244.218	305.743	746.439	629.885	127.205	12.01	938.881	113.141	102.17	12.01	62.1045	47.0673	154.773	46.0434	83.6812	155.353	1051.42	154.068	687.461	169.519	814.281	118.027
CD8 alpha	# 2553	Cell Signaling	85336	Immune cell marker	365.122	12.01	2739.57	12.01	6137.81	12.01	12.01	1082.81	2710.51	89.0059	276.513	12.01	1206.64	12.01	1161.4	12.01	350.046	12.01	939.162	12.01	2948.27	286.223	128.603	12.01	4965.62	12.01	71.7721	12.01	241.793	12.01	712.503	12.01	159.132	12.01	754.427	12.01	2604.55	12.01	1241.26	12.01
cdc2 (CDK1)	# 1194	Cell Signaling	9112	Cell cycle	5546.59	3951.35	12.01	4886.42	214.074	181.499	939.441	nA	nA	nA	nA	nA	496.539	12.01	12.01	12.01	12.01	12.01	12.01	490.127	12.01	3367.5	12.01	12.01	2282.51	300.53	271.89	12.01	12.01	53.6363	12.01	12.01	491.113	551.634	496.449	289.831	343.058	12.01	2602.57	5303.65
CDK2	# 2057	Cell Signaling	2546	Cell cycle	1694.82	1704.65	401.378	1958.03	602.198	966.546	12.01	492.188	355.064	264.051	1325	466.62	201.819	12.01	336.239	265.917	513.689	638.516	506.394	799.892	441.005	2004.53	497.637	348.109	439.582	486.152	146.077	12.01	119.986	164.034	192.464	311.423	12.01	621.412	971.928	242.543	143.95	12.01	1035.6	873.097
CDK2 - phospho Thr160	# 2157	Cell Signaling	2561	Cell cycle	291.008	12.01	12.01	191.302	77.6247	12.01	12.01	12.01	12.01	12.01	12.01	12.01	12.01	12.01	452.894	601.966	107.659	12.01	12.01	12.01	12.01	261.884	12.01	113.099	109.481	12.01	12.01	12.01	12.01	12.01	12.01	12.01	68.5912	12.01	62.9095	131.187	12.01	12.01	134.669	623.425
CDK4	# 2351	Cell Signaling	12790	Cell cycle	4347.68	6574.48	2280.85	9285.49	1082.5	1021.87	291.946	1938.67	2745.47	1045.82	3287.32	3105.76	810.48	417.427	1796.14	1700.7	1352.82	965.091	2089.32	1432.83	1853.34	4840.47	2145.71	1280.81	1355.24	1170.3	625.684	143.929	758.834	613.215	960.055	1319.47	535.011	2743.69	2098.93	616.272	879.842	559.28	3244.59	2634.42
CDK4 - phospho Thr172	# 2134	Invitrogen	PA-64482	Cell cycle	596.184	767.901	368.461	1063.85	246.216	502.231	12.01	254.844	435.91	292.236	1182.12	578.33	151.631	79.572	446.032	496.768	262.689	253.404	377.102	429.112	670.678	1259.77	473.873	387.767	281.167	434.001	250.78	12.01	168.593	198.761	173.75	200.096	12.01	788.613	447.194	109.831	157.403	150.832	539.722	576.517
CDK6	# 2700	Santa Cruz	sc-7961	Cell cycle	1686.1	1429.33	2630.2	551.399	1916.36	594.224	117.821	1252.89	1603.8	318.938	1843.08	1669.83	706.9	74.3542	2954.1	12.01	822.517	326.575	1092.7	1028.53	1772.79	3267.22	726.886	12.01	743.972	556.865	706.744	12.01	385.213	244.521	422.989	387.222	725.695	2188.11	983.144	109.831	1403.17	1033.13	730.765	228.488
CDKN2A (p16-ink4a, CDK4I,p16INK4A, p16-INK4, Multiple tumor suppressor 1, MTS-1, Cyclin-dependent kinase inhibitor 2A)	# 0338	Protein Tech Group	10883-1-AP	Cell cycle	174.387	191.437	311.121	1222.25	95.818	88.885	81.3279	51.9532	279.682	103.84	243.62	630.694	73.68	142.186	241.886	12.01	68.2867	12.01	12.01	99.2323	518.36	1414.56	166.345	85.1913	12.01	61.8739	810.603	628.052	124.954	26.5312	51.6612	61.7671	12.01	173.785	128.745	12.01	78.0288	92.101	106.483	12.01
CIP2A	# 1426	Bethyl	A301-454A	Cell cycle	5538.96	10087	1539.68	4085.72	12.01	12.01	450.431	1080.08	2487.64	1743.03	1670.39	1573.24	1439.43	12.01	3439.59	8173.29	12.01	1564.33	12.01	1908.21	1296.7	5782.87	1703.99	7226.57	2707.99	2953.15	12.01	12.01	12.01	856.236	633.852	855.618	12.01	2246.03	2332.53	814.577	1989.73	12.01	1853.01	12.01
c-Met (HGF/SF receptor)	# 0749	Cell Signaling	3148	RTK	1125.88	1656.26	2219.26	1960.63	584.005	12.01	12.01	929.141	1656.24	12.01	12.01	12.01	714.375	386.12	705.073	12.01	12.01	491.403	851.172	12.01	582.158	2000.64	12.01	12.01	252.138	252.799	12.01	12.01	1014.5	160.399	423.517	122.075	12.01	584.548	377.945	12.01	908.094	12.01	407.14	139.211
c-Met (HGF/SF receptor) - phospho Tyr1003	# 2478	Cell Signaling	3135	RTK	12.01	12.01	12.01	12.01	12.01	529.58	12.01	205.078	12.01	12.01	12.01	12.01	65.1374	12.01	12.01	327.282	151.953	432.866	149.943	12.01	12.01	12.01	12.01	12.01	12.01	12.01	12.01	12.01	17.7619	12.01	36.2156	12.01	289.455	12.01	12.01	12.01	168.166	12.01	12.01	202.764
c-Raf	# 1901	Cell Signaling	9422	MAPK	810.898	934.602	254.843	563.518	161.314	132.395	12.01	328.672	1302.27	605.24	291.932	196.655	86.4939	12.01	399.713	669.176	155.645	146.343	193.04	12.01	229.673	1832.22	12.01	161.57	126.898	290.807	124.124	78.5065	45.1292	32.1117	69.5845	65.8142	79.5658	310.706	232.619	99.1527	130.496	12.01	312.141	285.989
c-Raf - phospho Ser259	# 2054	Cell Signaling	9421	MAPK	1183.65	979.772	473.584	929.675	597.953	545.12	62.5599	1164.84	1634.39	900.443	569.474	198.983	508.285	12.01	1427.3	1873.11	212.243	159.436	452.522	368.769	330.953	2272.26	117.42	298.17	1000.26	1256.92	164.654	143.929	76.6783	36.8311	119.928	103.266	80.9376	429.195	1136.27	12.01	879.842	66.7399	966.697	289.015
CREB	# 1716	Cell Signaling	9197	multifunctional	12.01	12.01	12.01	77.0401	152.824	12.01	83.4132	2213.2	375.822	12.01	161.385	12.01	68.3408	12.01	12.01	12.01	159.951	59.3073	12.01	51.6276	12.01	92.4869	12.01	12.01	80.4518	12.01	12.01	12.01	12.01	12.01	91.725	26.0072	824.466	231.713	79.0027	12.01	83.4101	12.01	59.5051	12.01
CREB - phospho Ser133	# 1920	Cell Signaling	9198	multifunctional	2892.64	594.746	2865.93	728.851	1669.54	90.7497	12.01	2255.86	6109.29	743.199	3955.48	985.604	781.648	12.01	1718.94	382.803	1458.01	97.0483	1867.55	139.462	311.016	391.366	296.346	998.795	1148.72	115.793	613.863	12.01	721.115	58.9298	589.781	109.934	998.687	1148.03	1276.72	280.678	1134.11	12.01	879.005	116.514
CTMP	# 2601	Cell Signaling	4612	Apoptosis	1610.9	2106.89	511.81	847.441	599.772	2987.28	164.741	560	526.588	134.992	782.255	339.783	521.099	12.01	468.333	818.206	694.556	605.396	393.263	349.324	326.966	1288	132.796	471.49	802.03	381.851	12.01	12.01	110.587	82.3997	238.696	356.737	102.887	501.606	892.437	85.4238	147.986	12.01	645.161	351.055
Cyclin B1	# 2557	abcam	ab32053(1)	Cell cycle	12.01	1229.29	12.01	1633.42	nA	nA	nA	nA	143.118	265.534	186.055	12.01	nA	nA	nA	nA	nA	nA	nA	nA	1587.78	12.01	6424.55	1311.65	12.01	nA	nA	nA	nA	nA	nA	nA	12.01	396.282	103.874	12.01	nA	nA	nA	nA
Cyclin B1 - phospho Ser133	# 2851	Cell Signaling	4133	Cell cycle	12.01	12.01	12.01	116.859	nA	nA	nA	nA	56.8103	12.01	60.6479	12.01	75.8156	12.01	12.01	12.01	nA	nA	nA	nA	41.4688	12.01	12.01	12.01	12.01	12.01	12.01	12.01	12.01	21.5566	12.01	14.3305	12.01	12.01	12.01	12.01	12.01	70.7443	12.01	12.01
Cyclin D1	# 2354	Cell Signaling	2978	Cell cycle	159.128	560.331	12.01	12.01	36.3866	12.01	12.01	28.9844	12.01	12.01	75.039	214.11	12.01	12.01	245.317	479.235	41.8333	12.01	12.01	12.01	12.01	12.01	12.01	12.01	12.01	149.381	12.01	12.01	31.3006	13.0105	12.01	31.3148	12.01	93.475	66.3232	12.01	12.01	12.01	12.01	12.01
Cyclin E1	# 2120	Cell Signaling	4129	Cell cycle	2240.87	3374.89	2055.74	2452.3	3981.91	2421.65	12.01	3458.99	12.01	12.01	12.01	4538.2	12.01	12.01	3142.81	3798.81	3255.62	3594.64	4112.2	4168.43	1548.7	1989.93	4287.23	3836.55	1905.96	670.006	1281.77	516.24	706.252	681.775	1079.46	651.076	1403.38	4064.19	2992.35	12.01	3577.22	2951.24	1751.75	520.529
Cyp1B1	# 2698	Santa Cruz	sc-374228	Metabolism	63.2152	676.484	168.834	359.232	209.223	232.468	459.815	nA	12.01	139.443	12.01	69.8185	12.01	224.367	113.223	710.086	51.6765	101.67	253.197	142.144	12.01	12.01	114.624	12.01	12.01	226.282	12.01	83.2645	103.88	78.1904	111.335	100.048	12.01	12.01	36.0876	12.01	143.95	363.065	2192.29	2579.95
Cytokeratin 5	# 0761	Spring Bioscience	M3270	breast cancer marker	314.986	116168	1368.72	99096.9	30253.6	83239.2	2535.76	78.2032	8093.28	607272	4960.79	315115	210.362	108588	267.619	1984.15	10263.9	347517	8289.05	212383	61551.7	329328	5813.69	7316.17	35565.5	283771	22044.2	243346	23803.8	121557	47798.4	151888	29730.2	811043	17898.5	381532	5541.39	28054.8	119431	151185
Cytokeratin 6	# 0209	abcam (Epitomics)	2302-1	breast cancer marker	177.656	35939.7	12.01	107728	222.565	5720.34	2298.03	126.875	1733.81	273505	2231.64	93591.7	12.01	9924.32	430.592	2033.83	239.311	124109	211.895	72923	12174.3	158601	7946.82	2068.09	4831.26	39300.5	531.114	50524.9	404.631	40131.2	241.648	37666.8	214.004	330816	12.01	148522	391.489	585.976	4472.28	22105.9
Cytokeratin 8 - phospho Ser23	# 0217	abcam (Epitomics)	2147-1	breast cancer marker	39061.5	169160	10374.2	57191.4	21711.9	41761.6	12318	19847.2	36472.2	127842	49183.4	56522.7	5083.92	3052.43	37531.8	11969.2	24693.3	19962.7	42199.5	19446.2	1803.1	22198.8	2414.1	22421.5	5324.75	11406.9	4674.47	8295.52	4614.77	11131.7	4575.39	6619.43	26639.4	112557	13160.8	49681.6	32063.1	78156.4	10797.6	10200.3
Cytokeratin 8/18	# 1208	Cell Signaling	4546	breast cancer marker	45016.8	150490	82655.3	17879.4	6163.89	160134	88.6265	11303.4	24125.8	65444.6	31651	28952.6	23764.5	12.01	59291.3	102112	22809.6	78574.4	29590.8	11043.6	nA	1235.43	nA	259502	68.0108	22391.3	431.477	203.403	7759.25	11368.9	10749.5	4145.1	1377.31	13652.6	100313	11372	150.676	120.132	488.568	305.66
E2F-1	# 1106	Cell Signaling	3742	Cell cycle	399.999	12.01	737.984	12.01	379.633	12.01	12.01	657.891	702.481	1106.64	495.463	323.492	367.332	12.01	12.01	12.01	12.01	12.01	12.01	12.01	516.765	131.429	764.628	117.505	12.01	12.01	12.01	12.01	194.097	260.146	282.555	228.359	884.826	1691.77	499.375	454.577	12.01	80.0879	12.01	12.01
E2F-2	# 1107	Millipore	DR1095-100UG	Cell cycle	3594.54	8276.98	4117.84	1440.39	1909.69	5698.58	12.01	2961.33	3605.27	5527.27	3346.94	3033.61	443.148	12.01	2753.39	2892.94	2593.05	7732.28	3065.3	2335.31	1555.08	2890.46	1690.01	4184.66	591.362	2653.51	529.425	604.262	649.323	1434.31	853.992	972.318	1509.01	6436.61	7937.33	1941.87	2693.34	2784.39	708.842	145.264
E2F-4	# 1131	biorbyt	orb10571	Cell cycle	107980	293577	121290	47729.4	29390.1	309197	12.01	52738.5	106468	247727	126980	95210.3	118659	1235.32	319887	493302	86360.6	214269	93735.8	46735	2521.62	8227.44	6624.44	328391	5503.9	75294.4	9573.55	6870.51	23543.1	37125.1	30822.7	17317.4	4820.59	58862.9	237028	30311.7	8482.27	5668.89	3572.39	12.01
E-Cadherin	# 2287	Santa Cruz	sc-59778	EMT	12.01	12.01	12.01	12.01	49.7283	12.01	12.01	348.36	12.01	12.01	12.01	12.01	12.01	12.01	12.01	12.01	184.559	12.01	173.287	81.1291	12.01	12.01	12.01	173.32	12.01	47.7313	12.01	12.01	17.058	nA	nA	nA	12.01	12.01	12.01	12.01	12.01	12.01	12.01	12.01
E-Cadherin - phospho Ser838/Ser840	# 0203	abcam (Epitomics)	2239-1	EMT	28660.4	24343.7	5031.03	17184.3	1185.6	3767.36	102.181	83.1251	10698.9	10271.3	5669.04	5106.06	208.226	1307.07	10843.7	25419.9	3376.81	5161.27	1070.25	1872	1034.33	6037.94	1564.2	18206	4651.28	16510.6	1953.05	4792.47	1690.73	4586.96	3575.59	2910.22	779.196	10357.3	7471.12	8821.54	3433.27	1663.16	16318	18026.4
eIF2 alpha - phospho Ser51	# 1204	Cell Signaling	3398	PI3K/Akt/mTOR	3002.72	365.667	710.376	238.911	671.333	74.5888	441.047	76.0157	481.795	12.01	749.362	333.965	531.777	147.404	669.048	607.81	241.157	113.223	12.01	249.422	192.989	385.525	206.883	559.619	881.652	162.64	289.622	78.5065	55.1488	36.9906	245.022	52.6779	100.143	223.813	686.153	12.01	1525.6	150.832	448.898	400.989
eIF4E	# 1860	Cell Signaling	2067	PI3K/Akt/mTOR	32347.6	33642.4	17990.9	22461.1	9498.72	8237.71	25367	17800.8	18627.2	8698.84	22315.4	15076.1	14350.5	6403.59	26840.8	30498.6	4300.22	14898.4	1268.68	9097.85	14418.4	37617.8	10312	14824.8	16984.5	23084.3	7681.3	2985.63	4500.92	3446.88	4497.27	7986.5	2787.55	23409.6	13629.9	4454.24	11499.8	5914.49	21062.7	19715.1
eIF4E - phospho Ser209	# 1904	Cell Signaling	9741	PI3K/Akt/mTOR	1215.26	2142.38	505.439	726.254	201.339	189.58	559.911	434.219	364.897	203.23	727.775	367.711	319.28	108.27	533.522	604.888	139.034	174.071	12.01	232.659	232.863	700.954	90.8607	395.111	300.243	525.044	202.651	12.01	84.2964	64.032	79.2842	174.62	71.3348	439.728	418.909	12.01	283.863	100.11	697.358	213.357
ER (estrogen receptor)	# 1233	Thermo Fisher Scientific	RM-9101-S	breast cancer marker	7393.99	1855.22	2362.61	121.187	12.01	219.415	12.01	1233.2	1386.39	275.918	898.412	138.473	774.173	12.01	7565.38	2101.04	530.914	294.226	560.265	40.2293	198.572	93.4605	325.701	1082.52	159.245	144.962	376.592	12.01	390.347	21.1739	353.616	22.4246	390.97	196.166	2530.04	12.01	127.806	12.01	12.01	12.01
ER alpha (estrogen receptor alpha)	# 1599	Santa Cruz	sc-7207	breast cancer marker	23608.7	1405.67	1904.95	1171.18	395.401	859.014	1046.84	2792.35	2778.24	1835	766.836	479.42	489.064	1457.08	3928.51	42932.4	821.286	1069.84	963.405	337.256	9379.93	997.885	6030.35	4255.16	437.923	1776.67	703.367	810.045	285.018	673.133	275.913	451.411	12.01	11318.4	1218.69	1288.98	22099.6	34373.7	12.01	714.215
ER alpha (estrogen receptor alpha) - phospho Ser167 BG/MP	# 053	Cell Signaling	2514	breast cancer marker	12.01	12.01	89.1952	12.01	89.1472	12.01	90.7119	39.9219	98.3255	12.01	189.139	73.3094	56.5948	71.7453	183.559	nA	142.725	71.6309	12.01	69.7308	12.01	12.01	12.01	12.01	12.01	12.01	12.01	12.01	12.01	12.01	12.01	20.3016	12.01	123.756	24.8712	12.01	12.01	12.01	12.01	92.3032
Erk1/2 (MAPK p44/42)	# 2680	Cell Signaling	4695	MAPK	33409.2	39412.4	31018.7	12443.3	23269.2	12181	4258.24	21536.5	21709.2	5678.58	26995.5	16709.9	28513.1	9484.72	48487.1	45430.9	34358.1	25204.8	26389	20565.2	18424.9	42331.8	3549.16	19194.5	20444.7	29768.4	16538	6039.06	11568.2	9043.69	13118	9565.58	5222.53	21785	21518	6954.42	38714.4	11404.5	22434.5	16656.9
Erk1/2 (MAPK p44/42) - phospho Thr202/Tyr204	# 2059	Cell Signaling	4370	MAPK	12.01	1788.54	4612.66	2886.84	2785.39	2503.08	2799.56	8136.96	19565.7	3242.78	17906.6	8452.69	4459.24	1340.98	18527.5	12.01	12.01	1963.3	17512.8	2936.74	5351.07	5333.09	12.01	6489.23	1599.08	2383.03	10283.7	12.01	3722.79	663.535	1403.92	1132.91	6930.45	4731.68	1623.94	1671.87	3001.42	2302.53	2534.71	4392.72
FGF receptor - phospho Tyr653/Tyr654	# 1498	Cell Signaling	3476	RTK	12.01	12.01	2037.68	583.427	1444.55	4009.77	12.01	12.01	1517.49	12.01	12.01	12.01	1753.37	12.01	677.625	12.01	12.01	12.01	12.01	12.01	1449.02	12.01	12.01	12.01	12.01	12.01	415.434	12.01	1161.31	12.01	314.185	96.4655	12.01	12.01	303.819	12.01	1744.89	160.176	255.768	12.01
FGF receptor 1	# 1905	Cell Signaling	9740	RTK	201.635	12.01	212.369	47.609	32.1415	50.3474	12.01	28.4375	201.021	12.01	255.955	189.674	12.01	74.3542	238.455	12.01	184.559	166.368	12.01	185.725	232.066	96.3811	95.0543	12.01	12.01	53.0348	86.1265	12.01	224.57	39.5735	242.913	87.4426	240.069	119.806	12.01	82.373	160.094	158.841	12.01	12.01
FLOWER (C9orf7)	# 2596	biorbyt	orb164624	Cancer marker	681.198	12.01	12.01	12.01	249.248	12.01	12.01	684.141	1518.58	12.01	12.01	12.01	626.814	12.01	435.739	12.01	588.742	12.01	12.01	12.01	957.77	12.01	3251.42	12.01	12.01	12.01	2043.39	12.01	829.136	12.01	329.367	12.01	9761.9	12.01	12.01	12.01	12.01	12.01	12.01	12.01
FoxO3a	# 2358	Cell Signaling	2497	multifunctional	498.092	622.709	94.5044	12.01	167.378	73.9672	12.01	132.344	716.684	324.872	520.133	148.946	12.01	12.01	12.01	12.01	155.029	144.802	183.164	107.278	12.01	308.614	12.01	12.01	142.657	75.1326	nA	99.9174	60.4483	63.6493	96.8911	70.0603	74.0785	335.72	160.444	88.4747	224.669	166.85	484.393	420.66
GATA3	# 2547	Cell Signaling	5852	breast cancer marker	12373.8	5209.68	1993.09	78.7713	619.785	1788.27	72.9866	1680	3452.32	624.525	2285.09	337.456	777.377	87.3988	1672.62	490.924	2162.41	2254.45	2187.19	122.029	12.01	99.3018	12.01	431.832	177.492	593.106	675.502	92.7805	460.732	126.661	585.353	87.5753	386.854	275.159	2817.27	160.17	388.799	nA	1262.13	945.729
GLUT-1	# 1596	Millipore	07-1401	Metabolism	52890.4	44360.8	17775.3	31209.9	26778.7	9675.41	25785.1	18994.1	25132	3135.97	41787.4	24632	20921.9	6969.73	56752.4	49618.3	3786.53	20990.9	334.004	13121.5	9342.45	42200.3	12.01	18194.2	37421.7	50252.2	18837.2	2989.2	836.133	1033.06	1249.09	3831.98	3396.63	16279.1	9742.69	553.73	20579.4	15124.6	57303.4	75131.8
GSK3 beta	# 2558	Cell Signaling	9315	PI3K/Akt/mTOR	5897.54	6862.71	3157.93	8232.03	1514.9	1676.38	1089.58	2880.39	4817.95	3670.01	5267.12	5500.53	2388.73	1937.12	4906.35	7959.97	1758.84	2276.01	1990.56	2361.46	2197.85	8691.83	1453.77	5769.51	3624.48	3907.78	2363.41	2212.46	927.261	1061.63	1326.8	1301.95	589.884	5417.6	1667.35	1781.7	3772.29	2745.68	7500.78	10560.4
GSK3 beta - phospho Ser9	# 2073	Cell Signaling	9336	PI3K/Akt/mTOR	724.794	914.167	591.449	676.048	12.01	12.01	182.466	623.438	501.46	498.433	684.602	541.093	196.48	12.01	361.972	590.277	12.01	12.01	12.01	12.01	137.964	1059.22	nA	975.294	92.0634	189.157	205.184	12.01	111.001	108.229	186.613	64.8854	104.259	388.382	992.41	108.305	154.712	84.0923	144.065	416.121
Her2	# 1063	Dako	A0485	breast cancer marker	875.203	670.031	294.132	295.176	6265.16	618.465	80.2852	543.594	709.036	464.314	958.032	450.329	184.734	106.966	926.373	2258.83	457.091	681.649	1189.67	349.995	145.141	405.969	142.581	675.655	187.444	1020.04	200.962	250.983	293.63	311.55	433.111	195.452	315.519	417.346	530.586	320.339	4443.61	751.491	400.877	370.726
HIF1 beta (ARNT)	# 2084	Cell Signaling	5537	Hypoxia	1044.14	914.167	450.223	1002.39	221.352	101.316	174.125	148.203	945.018	289.269	1241.74	622.548	165.513	117.401	802.857	581.511	276.838	350.452	12.01	520.969	158.698	872.298	114.624	139.538	466.123	415.439	184.919	65.4221	103.756	131.635	170.851	158.83	234.582	710.937	414.52	105.254	325.568	181.532	978.181	885.203
Histone deacetylase 1 (HDAC1)	# 1165	Cell Signaling	2062	Chromatin regulation	1152.04	1375.55	280.328	482.15	187.391	232.468	12.01	223.125	854.34	215.098	786.367	340.947	471.979	12.01	579.841	479.235	143.341	170.99	184.959	91.8569	114.837	343.662	12.01	358.391	518.375	395.993	63.3283	12.01	57.3017	24.4903	117.661	36.0916	104.259	321.238	1083.6	202.882	178.928	12.01	366.426	292.041
Histone H3	# 1757	Cell Signaling	9715	Chromatin regulation	1.54833e+06	969350	1.32844e+06	937878	550922	456395	241895	348572	1.47052e+06	215985	1.0481e+06	505246	1.10374e+06	61505.2	1.006e+06	454683	367250	396853	538126	358642	405974	840051	27951.5	502945	761161	689476	197941	20598.5	438020	279944	427681	268406	93209.9	1.1684e+06	1.64826e+06	332145	796752	147841	962170	326422
Histone H3 - phospho Ser10	# 1610	Cell Signaling	9701(1)	Chromatin regulation	196.185	181.758	473.584	1487.13	191.03	61.5358	12.01	119.766	72.1054	12.01	67.8434	12.01	91.833	12.01	123.516	12.01	89.2034	83.1842	149.045	63.6964	45.4562	1297.74	12.01	12.01	193.25	12.01	12.01	12.01	nA	nA	nA	nA	12.01	12.01	197.507	12.01	12.01	12.01	100.219	12.01
HLA-A,B,C	# 0544	AG Stevanovic	0	Immune cell marker	12.01	682.937	12.01	88.2931	1402.7	2303.55	12.01	2462.03	12.01	717.981	192.223	12.01	481.589	12.01	533.522	3296.2	1772.99	1997.96	1723.89	792.517	12.01	12.01	12.01	88.129	366.595	292.575	267.668	178.424	34.4887	116.201	12.01	41.5319	107.002	171.151	779.785	120.509	1279.4	557.945	373.734	nA
IDH1 (Isocitrate dehydrogenase [NADP] cytoplasmic)	# 1316	Cell Signaling	8137	Metabolism	10307.3	18608.1	8488.41	17036.2	2221.4	1049.22	6435.33	1431.17	13084.9	6266.02	9005.7	4212.38	5879.45	2286.72	6887.76	5899.85	2568.44	6875.02	1367.44	4358.17	3213.04	10547.4	2743.99	12423.2	6622.76	6076.02	2971.36	2250.52	1283.2	683.433	4975.4	1384.09	1557.02	7716.3	6030.54	4736.45	25500.6	7135.83	12240.3	11926.8
IGF1 receptor beta (Insulin receptor beta, CD221)	# 0448	Cell Signaling	3018	RTK	1426.7	1055.06	372.708	1003.25	152.824	216.929	59.4319	222.578	242.536	327.838	600.312	247.856	149.496	12.01	401.429	531.834	372.193	394.355	506.394	333.903	108.457	311.535	187.313	732.939	54.7404	625.811	104.703	67.8011	101.106	80.327	174.699	147.551	227.723	313.339	299.43	233.39	114.353	74.7487	482.305	387.371
IGF1 receptor beta/Insulin receptor beta (CD221) - phospho Tyr1135/Tyr1136resp.Tyr1150/Tyr1151	# 1491	Cell Signaling	3024	RTK	543.868	580.765	12.01	470.031	117.044	36.6728	12.01	350	258.924	154.277	118.212	95.4186	12.01	12.01	12.01	12.01	38.7573	12.01	442.645	12.01	57.4184	195.683	12.01	374.548	12.01	12.01	12.01	12.01	101.851	44.5163	41.329	31.2153	322.379	164.569	66.3232	12.01	12.01	12.01	12.01	12.01
IKK alpha	# 0670	Cell Signaling	2682	NFκB	1391.82	1810.05	438.543	872.544	576.121	819.234	302.373	603.204	892.577	677.928	725.719	795.931	257.346	163.057	929.804	952.625	456.475	509.889	507.291	417.044	421.068	999.833	180.324	1004.67	614.586	949.323	241.492	280.72	90.2585	234.284	156.196	247.599	386.854	770.182	634.46	292.882	302.698	282.977	453.074	578.03
IKK alpha - phospho Thr23	# 2339	abcam	ab38515	NFκB	1659.94	319.421	1099.01	341.919	363.259	174.662	12.01	288.203	12.01	151.31	189.139	128.001	635.356	12.01	605.574	12.01	506.306	168.679	401.344	nA	964.15	266.752	873.661	233.542	355.813	12.01	795.404	114.191	156.959	12.01	267.32	19.7708	1414.35	308.073	234.082	12.01	795.087	106.784	266.207	12.01
IKK epsilon	# 1307	Cell Signaling	2905	NFκB	365.122	151.644	110.432	596.411	355.376	141.097	58.3892	218.203	631.468	111.257	12.01	207.128	71.5443	185.233	332.808	1054.9	135.343	166.368	135.577	172.986	12.01	161.609	777.208	170.383	338.395	353.565	12.01	78.5065	17.265	159.315	60.9392	144.234	96.0276	12.01	41.9397	120.509	158.748	12.01	241.152	290.528
IKK epsilon - phospho Ser172	# 1327	Cell Signaling	8766	NFκB	352.043	12.01	449.161	76.1745	292.912	157.88	12.01	456.094	464.315	112.741	240.536	12.01	12.01	12.01	12.01	12.01	297.755	12.01	303.477	125.381	360.46	12.01	198.496	12.01	118.604	12.01	249.936	12.01	174.555	12.01	166.581	12.01	1786.11	12.01	113.14	12.01	138.568	12.01	12.01	12.01
IL 2R alpha (CD25)	# 2550	Cell Signaling	13517	Immune cell marker	2929.7	328.025	5578.95	397.319	2677.45	12.01	60.4746	3962.66	5642.79	114.224	3536.08	153.601	5869.84	71.7453	7443.58	318.516	3123.96	163.288	3082.36	192.43	4078.3	613.334	3916.79	237.948	2608.46	12.01	5468.19	12.01	1496.55	53.5726	1545.46	55.398	12043.2	12.01	1067.51	241.017	2939.53	12.01	2521.14	84.7374
JNK/SAPK	# 1319	Cell Signaling	9252	JNK signaling	2904.63	3207.11	2534.63	1237.83	1971.55	1057.92	1850.73	1802.5	4851.82	2004.12	4656.53	3268.67	3103.1	884.423	3918.22	3696.54	1250.08	1221.58	257.686	2028.23	1552.69	1816.64	1048.39	3224.05	1454.77	1603.42	1310.47	662.548	766.742	439.486	848.351	423.281	1899.98	2164.41	2649.51	1575.76	2359.7	1182.63	1653.62	1508.63
JNK/SAPK - phospho Thr183/Tyr185	# 1200	Cell Signaling	4668	JNK signaling	1633.78	1084.09	334.482	437.137	499.709	137.368	202.277	88.5938	807.362	299.653	925.138	941.386	700.494	117.401	1031.02	637.032	278.684	140.181	12.01	436.488	106.862	419.599	12.01	465.615	311.854	218.327	285.4	12.01	62.2701	74.2363	111.124	105.488	141.298	509.505	381.846	12.01	509.878	104.114	464.558	174.014
Ki-67 BG/MP	# 0130	US Biologicals	K1700-05D	breast cancer marker	12.01	65.6049	12.01	583.427	12.01	12.01	12.01	12.01	12.01	12.01	12.01	12.01	12.01	12.01	12.01	12.01	12.01	12.01	12.01	12.01	12.01	12.01	12.01	12.01	12.01	12.01	12.01	12.01	17.058	12.01	12.01	12.01	12.01	12.01	12.01	12.01	12.01	12.01	12.01	12.01
LAMC1	# 2548	Cell Signaling	92921	Cytoskeleton	829.426	389.328	1588.52	648.348	2695.64	321.353	112.608	3094.22	1200.66	361.957	1119.42	657.457	680.205	164.362	550.678	233.773	977.546	657.772	1283.94	1800.93	5398.12	1835.14	1040.01	nA	825.253	979.376	676.346	142.739	1676.78	142.159	807.127	514.571	1223.67	1363.95	289.189	12.01	406.288	393.765	439.503	295.068
LDHA	# 1124	Cell Signaling	2012	Metabolism	107001	198105	70182.8	124439	33440.5	24669.6	133272	112952	45018.9	37861.6	161259	85099.4	74493.6	18866.4	116850	105680	13840.1	49781.9	1035.23	40863.6	41009.5	103734	24905.6	100548	62608.1	194327	117256	5896.32	16443.1	37066.6	26025.1	36946.2	5524.33	81112.6	39353.6	8235.77	29673.8	17190.9	74166.3	80965
MAD2L1	# 1878	Cell Signaling	4636	Cell cycle	395.64	566.784	112.556	645.752	12.01	52.8337	64.6452	63.4376	879.467	12.01	4325.53	1207.86	12.01	12.01	754.823	195.785	12.01	53.9157	12.01	63.6964	114.837	548.107	nA	114.568	1064.12	373.011	262.601	12.01	64.9199	18.7823	63.0478	57.4879	12.01	1466.64	434.027	12.01	231.396	12.01	1085.71	478.161
MEK1	# 2477	Cell Signaling	9124	MAPK	4130.78	8028.54	3626.21	678.645	600.985	7225.79	156.4	1466.72	7965.46	33933.5	6359.81	755.203	464.504	300.026	1358.68	599.044	6310.06	3677.82	1370.14	914.546	825.389	2003.56	566.132	61969.3	933.905	916.618	738.83	143.929	336.689	1233.7	840.918	518.486	12.01	988.729	12027.9	280.678	690.151	3973.69	1127.47	850.4
MEK1/2 - phospho Ser217/Ser221	# 2077	Cell Signaling	9154	MAPK	12.01	12.01	12.01	1881.86	12.01	12.01	158.485	843.282	704.666	12.01	593.116	12.01	525.37	12.01	651.892	587.355	12.01	440.568	12.01	528.345	728.097	12.01	12.01	12.01	700.014	516.205	780.205	12.01	252.351	43.5277	280.868	219.635	12.01	12.01	12.01	12.01	621.54	367.069	919.719	932.111
MEK2	# 1789	Cell Signaling	9125	MAPK	1928.06	1246.49	759.221	1259.48	625.243	136.746	60.4746	285.469	503.645	166.144	460.513	478.257	571.287	204.8	753.107	1051.98	468.164	191.786	373.51	231.989	298.256	1945.15	215.27	794.629	703.331	590.454	326.774	121.328	120.731	79.4022	145.073	207.063	82.3094	521.354	1249.41	106.78	574.453	184.202	483.349	606.78
mTOR (FRAP)	# 2721	Cell Signaling	2983	PI3K/Akt/mTOR	946.048	1731.54	410.935	705.479	1223.2	1075.32	290.904	289.297	90.678	525.135	200.447	452.656	12.01	12.01	12.01	12.01	360.505	1235.44	922.103	388.883	210.534	1690.08	406.776	916.541	59.7168	12.01	58.2621	195.077	12.01	291.141	114.709	99.4179	85.0531	520.037	363.802	178.475	12.01	92.101	12.01	84.7374
NCAM (CD56)	# 2556	Cell Signaling	3576	Immune cell marker	75.2042	12.01	12.01	12.01	12.01	12.01	12.01	12.01	12.01	12.01	12.01	12.01	12.01	12.01	12.01	12.01	46.7549	56.2264	12.01	37.5473	256.788	561.737	12.01	12.01	43.1288	12.01	12.01	12.01	12.01	42.4116	23.6166	20.5669	12.01	12.01	12.01	12.01	12.01	12.01	12.01	12.01
NF1 (Neurofibromin)	# 2143	Cell Signaling	14623	MAPK	161.308	139.814	12.01	12.01	167.985	112.505	12.01	48.125	12.01	12.01	12.01	12.01	60.8661	12.01	12.01	12.01	51.6765	129.398	12.01	33.5244	12.01	12.01	12.01	12.01	12.01	12.01	118.213	12.01	12.01	26.5312	12.01	12.01	12.01	12.01	12.01	12.01	12.01	12.01	12.01	99.869
NF-κB p100/p52 8 Peak1	# 2587	Cell Signaling	4882(P1)	NFκB	497.002	1523.97	193.256	1232.64	143.121	346.838	95.9252	255.391	10665	2392.78	11586.8	7115.67	nA	nA	nA	nA	75.6691	192.556	183.164	406.986	161.888	519.874	136.99	806.38	nA	nA	nA	nA	2355.33	1008.38	1832.08	2414.96	1626.98	7674.17	5032.76	842.035	nA	nA	nA	nA
NF-κB p100/p52 8 Peak2	# 2587	Cell Signaling	4882(P2)	NFκB	9372.19	9305.15	7443.55	13982.3	8681.84	3041.98	360.762	9688.45	nA	nA	nA	nA	nA	nA	nA	nA	9607.51	3105.54	5798.39	6339.47	4057.56	9257.46	1519.47	2491.11	nA	nA	nA	nA	nA	nA	nA	nA	nA	nA	nA	nA	nA	nA	nA	nA
NF-κB p65 - phospho Ser468	# 2062	Cell Signaling	3039	NFκB	1250.13	12.01	1727.63	12.01	1073.4	551.335	12.01	1480.39	1894.41	102.357	1445.27	215.274	411.113	12.01	1274.62	181.174	1009.54	529.914	1290.23	397.6	1013.59	325.165	1170.01	12.01	386.501	12.01	542.935	12.01	254.131	238.781	356.568	143.305	1115.29	899.204	2590.51	12.01	1007.65	265.625	579.392	12.01
p38 MAPK	# 2021	Cell Signaling	9212	MAPK	5884.46	7398.3	3951.13	2316.4	3459.15	2000.22	5448.97	1611.64	7174.49	2704.3	6127.5	4723.22	5346.6	2204.54	10061.4	11317.5	1552.75	2943.03	571.04	3938.45	1541.52	2729.83	1021.83	3785.14	7672.78	5437.83	3816.59	2160.12	1135.85	865.962	1311.25	1110.71	1115.29	4919.95	5426.8	2193.56	8359.84	3804.17	8246.16	7145.17
p38 MAPK - phospho Thr180/Tyr182	# 1223	Cell Signaling	4511	MAPK	7881.19	415.139	2294.65	921.884	2081.92	34.1865	186.637	53.0469	2183.92	206.197	4027.43	292.074	1107.34	105.661	3110.21	233.773	1462.32	231.067	12.01	2401.02	428.245	247.281	328.496	465.615	1722.66	132.587	1291.9	12.01	400.946	49.1082	904.915	146.888	139.926	498.972	1997.01	12.01	1201.37	12.01	735.984	210.33
p53	# 1121	Cell Signaling	9282	Cell cycle	9334.05	3281.32	3432.95	12.01	364.472	1233.82	12.01	12.01	4049.92	12.01	3205.09	754.04	899.109	12.01	3937.09	1624.72	928.331	12.01	1222.89	12.01	2100.56	1253.93	1253.88	12.01	12.01	668.238	2218.18	600.694	352.588	300.708	783.669	251.182	1552.9	986.096	1590.29	12.01	683.425	12.01	457.25	12.01
p53 - phospho Ser37	# 2063	Cell Signaling	9289	Cell cycle	371.662	136.587	498.006	12.01	360.834	12.01	12.01	347.813	346.324	12.01	406.033	119.855	12.01	12.01	415.153	12.01	244.233	96.278	280.133	54.98	291.877	1729.99	155.162	12.01	165.051	56.5704	182.386	12.01	148.512	47.3224	138.536	94.4752	12.01	175.101	143.863	12.01	302.698	69.4095	153.461	nA
p70 S6 kinase	# 1566	Cell Signaling	2708	PI3K/Akt/mTOR	1919.34	1948.79	1508.88	3140.47	2495.51	746.509	150.144	1450.86	2249.47	403.493	3477.49	1387.06	770.97	588.311	3437.87	3842.65	1141.19	646.218	1124.12	1009.76	308.624	1869.21	373.228	1686.2	2315.69	2021.51	883.219	352.09	408.73	174.43	704.912	416.514	156.388	1861.6	1584.93	256.272	1181.19	520.571	2440.75	1983.76
p70 S6 kinase - phospho Thr389	# 1214	Cell Signaling	9206	PI3K/Akt/mTOR	12.01	12.01	1576.84	12.01	12.01	12.01	3823.45	nA	1917.35	3088.5	2547.21	2956.81	12.01	2445.86	12.01	12.01	941.865	12.01	12.01	1188.11	12.01	1177.99	1255.28	1991.71	nA	1264.88	637.505	2536	846.773	679.256	278.76	569.306	1133.13	1016.38	605.687	2271.36	2272.25	1413.55	12.01	1086.45
PADI4	# 2699	Santa Cruz	sc-365369	Metabolism	1252.31	2334.89	249.534	849.172	1738.67	782.561	109.48	2596.56	741.811	12.01	893.272	615.566	233.854	116.097	763.4	1671.48	1021.23	289.604	880.802	863.589	1257.62	7033.88	643.014	424.488	349.177	316.441	93.7259	12.01	127.521	171.05	231.316	145.561	419.778	899.204	638.849	nA	1159.67	182.867	1305.98	611.319
PAK 1/2/3TK	# 016	Cell Signaling	2604	multifunctional	2078.47	2708.09	797.447	531.49	391.156	98.2086	213.746	130.156	611.803	102.357	1921.2	276.947	391.892	90.0077	759.969	295.139	321.747	105.521	46.6888	455.261	268.75	247.281	99.2478	113.099	432.118	228.05	254.158	105.865	133.483	38.1386	153.508	27.3341	76.8221	276.475	1334.75	117.458	426.468	144.158	408.184	302.633
PARP	# 0708	Cell Signaling	9532	DNA damage response	17511.7	4006.2	2846.81	9649.92	553.683	240.549	12.01	573.125	2640.59	833.689	1329.11	603.93	56.5948	12.01	1391.28	1171.79	78.7451	134.019	193.938	121.358	12.01	12.01	12.01	688.875	257.943	490.572	206.873	90.4015	207.015	176.534	541.81	188.785	244.185	425.246	1466.43	224.238	613.468	237.594	428.019	653.688
PARP - cleaved Asp214	# 1044	Cell Signaling	9541	DNA damage response	220.163	374.271	12.01	1056.05	12.01	205.741	12.01	12.01	12.01	111.257	12.01	12.01	12.01	12.01	12.01	1934.47	12.01	43.9028	12.01	58.3325	59.0133	761.314	135.592	220.322	78.793	130.819	43.0633	261.688	12.01	16.9646	12.01	12.01	12.01	12.01	25.3589	12.01	12.01	356.391	216.098	994.151
PD1	# 2128	Cell Signaling	86163	Immune cell marker	217.983	12.01	472.522	12.01	234.087	32.3218	12.01	328.672	12.01	12.01	61.6759	12.01	145.224	12.01	264.188	12.01	190.096	12.01	91.5818	12.01	321.383	12.01	88.065	12.01	179.15	64.5257	147.766	12.01	43.3903	12.01	60.8864	12.01	12.01	12.01	36.5753	12.01	189.691	12.01	197.306	12.01
PDK1	# 1178	Cell Signaling	3062	PI3K/Akt/mTOR	2790.19	2617.74	4727.34	528.027	5304.56	591.738	192.893	4918.05	16010.7	210.647	28852	27392.1	417.52	12.01	12833.7	1753.3	3480.16	959.7	2989.88	3383.95	1616.49	13283.1	1062.37	1402.72	4351.86	1085.45	1548.59	12.01	136.878	72.5143	251.453	107.081	460.933	18820.1	3829.19	201.356	11421.8	4147.22	3324.98	479.674
PDK1 - phospho Ser241	# 1834	Cell Signaling	3061	PI3K/Akt/mTOR	2811.98	3955.66	1841.24	953.046	1265.04	1312.14	118.864	1411.49	1950.12	335.256	2250.14	946.04	1226.93	262.196	2653.89	4003.36	1836.97	1769.21	816.156	642.998	598.108	1263.66	638.821	3061.01	1001.92	933.412	939.792	356.848	297.48	131.093	516.718	192.268	441.727	1082.2	2383.73	463.729	1672.24	593.985	1171.31	1089.48
PD-L1	# 2603	Cell Signaling	13684	Immune cell marker	980.925	12.01	1635.24	12.01	523.967	37.2944	12.01	1080.63	1103.43	12.01	683.574	12.01	731.46	12.01	917.796	12.01	571.517	103.98	668.008	46.2637	1163.52	77.8837	575.917	12.01	426.312	54.8026	574.177	157.013	286.509	12.01	300.953	12.01	2148.28	81.6261	268.219	12.01	591.943	12.01	400.877	104.409
PI3-kinase p85	# 2794	Cell Signaling	4292	PI3K/Akt/mTOR	2334.6	1122.81	753.912	264.879	1030.95	290.896	nA	582.969	823.749	105.324	780.2	384.002	696.222	113.488	1274.62	864.961	472.47	242.621	449.828	356.7	173.85	210.286	184.517	478.834	903.217	572.776	282.022	91.591	148.761	63.2667	161.099	103.631	207.145	425.246	939.741	12.01	826.029	220.242	411.316	293.554
PI3-kinase p85/p55 - phospho p85 Tyr458/ p55 Tyr199 Peak1	# 2436	Cell Signaling	4228(P1)	PI3K/Akt/mTOR	640.871	12.01	838.859	12.01	86.7214	93.236	54.2186	89.1407	nA	nA	nA	nA	184.734	12.01	639.884	172.408	340.819	150.964	325.923	57.662	571.791	12.01	427.744	217.385	175.003	50.3831	397.702	12.01	nA	nA	nA	nA	nA	nA	nA	nA	329.604	101.445	115.878	155.856
PP2A C	# 2154	Cell Signaling	2259	Cell cycle	8593.99	10870	3144.13	4233.74	1906.66	1915.69	101.139	2223.6	4591.8	439.096	4041.82	2128.3	2946.13	429.167	4748.52	7021.96	1522.61	1126.84	2158.46	2642.39	2037.55	5195.82	1042.8	2610.09	3153.38	4696.23	824.957	147.497	917.655	1316	1114.04	2008.99	159.132	2109.11	5665.27	399.662	2303.2	662.06	3932.56	3032.39
PP2A C - phospho Tyr307	# 2170	R&D	AF3989	Cell cycle	12.01	237.683	12.01	12.01	12.01	12.01	12.01	12.01	12.01	12.01	12.01	12.01	206.09	13042	483.773	12.01	12.01	286.523	12.01	2644.41	12.01	12.01	12.01	12.01	186.615	12.01	12.01	12.01	138.741	44.7395	76.2794	12.01	12.01	12.01	12.01	12.01	422.432	12.01	388.349	402.502
PR (progesteron receptor)	# 2662	Cell Signaling	8757	breast cancer marker	954.767	131.21	115.741	102.143	107.34	155.393	12.01	398.125	12.01	12.01	530.412	12.01	12.01	103.052	12.01	286.372	319.902	135.559	259.482	110.631	81.3427	51.598	79.6778	130.725	12.01	241.308	12.01	12.01	211.735	15.3064	290.673	21.0977	12.01	12.01	2507.12	80.8476	12.01	12.01	12.01	12.01
PR (Progesteron receptor) (neu)	#?	?	#?	breast cancer marker	233.242	87.1148	67.4273	12.01	31.4592	75.8319	12.01	165.43	77.5679	146.86	356.949	141.382	699.96	91.9644	12.01	168.024	258.459	94.1599	166.553	74.7594	12.01	12.01	116.721	12.01	44.1656	98.9983	97.1034	83.2645	143.875	12.01	184.083	31.1821	144.041	12.01	1178.58	160.742	71.9748	12.01	12.01	12.01
PTEN	# 1770	Cell Signaling	9552	PI3K/Akt/mTOR	11965.1	12908	7222.68	2447.97	3331.19	2319.09	1214.7	3327.19	10080.6	4804.83	8659.29	7700.98	3830.29	6912.33	8565.52	5780.04	3104.28	1788.46	3087.74	2246.14	2671.55	2939.14	2312.06	8270.9	3467.72	4969.36	2630.24	2745.35	1487.9	621.793	1727.59	1234.61	1769.65	6810.51	3266.91	2556.61	5327.48	3613.3	3750.91	7529.52
PTEN - phospho Ser380	# 1940	Cell Signaling	9551	PI3K/Akt/mTOR	1704.63	2002.56	931.24	373.082	729.551	415.833	209.576	663.907	1866	860.39	1477.14	1497.61	585.168	1278.37	1037.88	502.612	512.458	294.996	741.633	415.032	173.053	400.128	160.754	1474.69	458.658	720.389	382.503	425.839	421.482	131.125	352.772	306.713	172.85	1190.16	534.487	396.611	665.936	508.558	545.986	1284.68
PTEN non- phospho Ser380/Thr382/Thr383	# 2382	Cell Signaling	7960	PI3K/Akt/mTOR	684.468	802.316	375.894	163.602	212.862	72.7241	135.546	380.078	628.191	277.402	1269.49	432.875	119.596	279.154	300.214	12.01	148.262	112.453	138.271	139.462	12.01	147.979	12.01	467.083	170.856	150.265	80.2159	12.01	136.63	25.8934	188.3	78.8178	12.01	409.447	6555.27	96.1018	174.892	12.01	128.406	391.91
Rad51	# 0735	abcam	ab109107	DNA damage response	329.155	194.664	12.01	12.01	12.01	123.072	12.01	59.6094	155.136	12.01	252.871	98.9095	12.01	12.01	12.01	12.01	67.6715	114.763	12.01	134.768	12.01	197.63	12.01	12.01	47.2758	65.4096	12.01	12.01	12.01	12.01	26.1469	30.3196	12.01	142.187	293.578	12.01	12.01	12.01	102.307	81.711
Ras	# 1719	Cell Signaling	8955	MAPK	1266.48	1178.74	1551.36	644.02	341.428	523.986	58.3892	515.157	990.903	195.813	1011.48	532.948	427.13	12.01	765.116	520.145	289.142	285.753	313.353	326.528	500.816	1105.95	96.4521	364.266	470.27	451.68	151.988	12.01	452.203	202.332	303.114	317.129	12.01	722.786	2150.63	88.4747	434.54	81.4227	899.884	311.712
Rb	# 2087	Cell Signaling	9313	Cell cycle	12.01	12.01	12.01	12.01	nA	nA	12.01	12.01	12.01	12.01	12.01	12.01	nA	nA	nA	nA	nA	nA	nA	nA	nA	nA	nA	nA	nA	nA	nA	nA	12.01	12.01	12.01	39.9728	257.903	12.01	12.01	12.01	nA	nA	nA	nA
Rb - phospho Ser795	# 2383	Cell Signaling	9301	Cell cycle	150.408	120.455	12.01	12.01	12.01	12.01	12.01	12.01	12.01	12.01	12.01	70.9821	12.01	12.01	12.01	12.01	12.01	56.9966	12.01	38.2178	12.01	12.01	12.01	91.0666	12.01	12.01	12.01	63.0431	12.01	12.01	12.01	12.01	12.01	12.01	30.2356	12.01	12.01	12.01	12.01	12.01
Rb - phospho Ser807/Ser811	# 1907	Cell Signaling	8516	Cell cycle	1463.76	722.73	76.453	12.01	12.01	509.069	12.01	1046.17	250.184	12.01	12.01	12.01	116.393	12.01	12.01	12.01	429.407	576.898	477.662	917.898	259.978	1159.49	237.636	157.163	12.01	12.01	113.147	68.9906	140.025	12.01	88.9838	12.01	141.298	861.024	144.351	12.01	12.01	73.4139	12.01	12.01
RSK 1 (p90RSK) - phospho Thr573	# 1968	abcam	ab62324	MAPK	188.556	110.776	225.112	219.002	178.294	12.01	12.01	203.438	227.241	12.01	213.81	70.9821	12.01	12.01	277.912	12.01	12.01	70.0904	483.049	205.169	171.458	107.09	83.8714	252.636	12.01	45.9635	113.991	12.01	57.3017	17.3473	51.0286	67.1411	12.01	98.7412	12.01	12.01	12.01	12.01	81.4281	12.01
RSK 1/2/3	# 0870	Cell Signaling	9347	MAPK	3108.44	6191.6	893.014	1378.07	nA	nA	84.4559	477.422	656.596	603.757	420.424	671.421	12.01	12.01	12.01	12.01	nA	nA	nA	nA	387.574	1963.64	199.894	3080.11	109.481	12.01	47.2851	12.01	229.704	957.163	508.072	893.965	12.01	1537.73	1454.72	558.306	581.18	242.933	467.689	407.042
S6 ribosomal protein BG/MP	# 054	Cell Signaling	2217	PI3K/Akt/mTOR	3271.93	2456.42	388.636	2004.77	117.65	96.9654	232.514	108.281	468.685	80.1053	494.435	261.819	715.443	12.01	397.997	12.01	60.2892	502.957	12.01	285.628	351.687	1325.97	78.28	304.045	1444.82	593.99	92.8815	12.01	204.034	65.18	106.696	278.881	12.01	732.002	1655.64	12.01	439.921	12.01	1478.23	213.357
S6 ribosomal protein - phospho Ser235/Ser236	# 0442	Cell Signaling	2211	PI3K/Akt/mTOR	8725.87	15437.6	3058.12	18158.1	362.047	552.579	2059.26	1182.34	895.855	1854.29	1099.89	1885.1	1489.62	108.27	1269.47	1075.36	527.223	1200.78	67.3396	2129.47	1165.91	5378.85	135.592	2599.8	3434.55	1705.95	324.241	12.01	646.549	521.185	373.648	1217.03	290.827	4758.01	3525.86	387.458	1424.7	509.893	3653.82	1013.82
Snail	# 2070	Cell Signaling	3879	EMT	371.662	1626.14	80.7004	492.537	12.01	275.357	1320.01	813.751	12.01	12.01	12.01	12.01	72.6121	12.01	99.4994	12.01	75.6691	261.876	12.01	12.01	127.596	478.985	12.01	88.129	714.943	188.274	12.01	12.01	20.2046	67.8586	nA	107.744	12.01	12.01	12.01	12.01	12.01	12.01	203.57	290.528
Src	# 1359	Cell Signaling	2108	RTK	10103.5	16813.1	6038.73	9005.03	6918.3	13813.2	nA	nA	9555.06	5987.13	9417.9	6394.21	3311.33	1204.02	7508.77	8529.8	5912.65	4974.11	4389.64	4006.17	4110.2	10833.6	3521.2	8527.95	8825.65	5253.1	2283.2	1241.83	1276.87	496.056	2980.75	990.895	1126.27	5737.52	7162.42	2225.6	5394.75	1551.03	7376.55	5963.39
Src - phospho Ser17	# 2796	Cell Signaling	5473	RTK	304.087	684.012	205.998	164.468	130.385	671.299	12.01	143.828	57.9028	207.68	131.575	84.9458	12.01	12.01	283.059	166.563	76.2843	119.385	53.8717	76.4357	90.9124	227.81	107.635	223.26	224.767	187.39	84.4378	12.01	37.7595	19.8984	50.8178	38.1483	12.01	97.4247	77.052	12.01	12.01	12.01	311.097	264.804
Src - phospho Tyr527	# 1949	Cell Signaling	2105	RTK	6474.1	9226.64	4570.19	5570.26	2356.64	7817.53	441.047	3136.33	4831.06	3759.02	4009.96	3305.9	971.721	748.76	4290.48	2112.72	1413.1	2467.8	3245.77	1665.49	1233.7	5146.17	766.026	3771.92	1878.59	2435.18	1556.19	668.495	1005.55	242.097	584.932	479.74	611.833	3359.84	1059.71	994.578	936.346	971.733	3005.53	5122.07
STAT 3	# 2692	Cell Signaling	4904	STAT	12903.5	16634.6	8048.8	11163	4236.01	3743.11	7914.87	6273.76	8075.8	3045.49	9361.37	8771.53	5863.43	4466.47	29441.5	80873.8	3763.15	9370.55	1425.8	9017.4	2946.68	6732.08	2581.84	11232	12842.4	13604.3	6938.25	5086.27	1685.93	3911.18	3336.95	3290.97	998.687	9509.44	6293.39	3487.12	7217.66	5122.95	15016.2	19660.6
STAT 3 - phospho Tyr705	# 2335	Cell Signaling	9145	STAT	577.656	2695.18	1045.92	291.714	337.789	161.609	175.168	289.297	709.036	nA	308.379	165.237	809.412	172.189	759.969	622.421	1011.38	335.818	12.01	1377.85	275.927	259.937	285.163	696.219	562.333	1275.49	417.967	126.086	357.722	111.865	312.181	216.152	1577.6	239.612	190.679	12.01	221.979	268.294	581.48	564.411
Tau	# 2763	Santa Cruz	sc-32274	Cytoskeleton	463.215	2425.23	5058.64	5900.92	52.1541	36.6728	52.1333	12.01	6781.18	173.561	7087.58	7830.14	56.5948	12.01	12.01	12.01	36.9118	40.0517	12.01	12.01	287.092	8508.8	12.01	182.133	50.5934	12.01	12.01	67.8011	3361.92	2339.81	2166.19	2492.18	12.01	8803.77	1228.93	126.61	12.01	114.793	112.747	237.567
Tau - phospho Ser202	# 2218	Cell Signaling	39357	Cytoskeleton	2027.24	1372.33	12.01	2406.42	12.01	67.7515	12.01	12.01	1451.94	12.01	1308.56	927.422	70.4765	103.052	140.672	12.01	12.01	129.398	12.01	12.01	1534.35	920.002	5405.51	750.565	12.01	12.01	56.5733	72.5591	12.01	12.01	12.01	27.5995	491.113	922.902	475.967	250.17	12.01	134.815	12.01	12.01
Tubulin acetylated	# 0912	Cell Signaling	T6793	Cytoskeleton/Cell Cycle	3506.26	8124.26	12.01	11443.5	2673.2	2704.47	965.508	12.01	2624.2	2578.2	2339.57	4773.26	1213.05	829.636	4352.24	8351.54	632.421	5282.97	4541.38	4802.71	2371.7	6973.52	9838.12	8322.31	1752.52	5909.84	845.222	1025.34	130.337	714.11	126.201	675.591	1245.62	6831.58	12.01	2410.17	1953.41	2606.86	971.917	3720.88
Tubulin beta-1 chain	# 2535	Abnova	MAB16676	Cytoskeleton/Cell Cycle	51713.3	68208.7	36938.5	40079.9	23610	22936.1	7364.34	22432.8	31491.5	33761.4	39503.4	39775.6	17485.6	11338.4	36090.8	52040.8	30698.9	34137.1	29290	36516.8	52048.9	50697.5	143043	39757.9	17796.4	28265.8	12578.7	9601.59	5629.4	7286.06	7541.11	8850.58	5712.27	57659.6	18564.2	18119	25481.8	18795.3	33492	45387.4
Vimentin	# 1814	Cell Signaling	5741	breast cancer marker	360855	276711	527322	81010.7	223331	25055	5964.04	269063	487363	37498.2	562516	598572	653.509	12.01	13495.9	12.01	203434	44853.2	218622	205360	327327	695559	89112	534.649	3476.85	790.218	1575.61	67.8011	84459.7	55006.6	80208.7	87194	112260	622589	252979	6847.64	35168.1	15649.2	11749.7	703.623
Vimentin - phospho Ser56	# 1538	Cell Signaling	7391	breast cancer marker	549.318	307.59	713.561	184.377	867.82	31.7002	12.01	1400.55	668.614	231.415	1131.75	1040.3	240.261	12.01	267.619	157.797	836.051	73.9415	1090.9	435.817	1251.24	35695.1	222.259	12.01	77.9636	12.01	65.0171	12.01	120.483	82.6548	229.84	165.199	720.207	1237.56	524.734	12.01	422.432	77.4183	67.8567	77.1715
