# Supplementary material for: Breast cancer patient-derived microtumors resemble tumor heterogeneity and enable protein-based stratification and functional validation of individualized drug treatment
Source: J Exp Clin Cancer Res. 2023 Aug 18;42:210. doi: 10.1186/s13046-023-02782-2 (PMC10436441; doi:10.1186/s13046-023-02782-2)
Supplement: Supplementary file 1 — Additional file 1: SI Materials 1. Antibodies used in DigiWest protein profiling analysis. Figure S1. Multicolor flow cytometry analysis of isolated and expanded TILs from BC specimen. Figure S2. Correlation of nuclear grade in PDM and PTT. Figure S3. Proteomic comparison of NST and ILC-derived BC PDM. Figure S4. Identification of resistance and sensitivity marker panels in treatment responder and non-responder microtumors and regression analysis of differently expressed proteins. Table S1. Clinical patient data of the patient cohort. Table S2. Descriptive statistics of “area” and “fluorescent intensity live/dead” measurements in PDM. Table S3. Raw data of DigiWest® protein signals in PDM and PTT samples and total measured protein amounts. Table S4. DigiWest®-based AFI protein signals in matched PDM-PTT pairs DigiWest®-based AFI protein signals in matched PDM-PTT pairs. Table S5. DigiWest®-based AFI protein signals of matched PDM-PTT pairs sorted by pathway affiliation. Table S6. Pearson correlation of protein abundances in PDM and corresponding PTT (PDM/PTT pairs). Table S7. DigIWest®-based AFI protein signals of n = 42 PDM samples. Table S8. Descriptive statistics of averaged, median-centered and log2 transformed protein signals for cell cycle, MAPK/RTK and PI3K/AKT pathway in n = 42 PDM samples. Table S9. Celltox™ Green assay RFU (relative fluorescent unit) values of BC microtumors treated with TAM, DTX, PTX and PAB. Table S10. Descriptive statistics of simple logistic regression analysis of differentially expressed proteins in treatment responder and non-responder groups. [file 13046_2023_2782_MOESM1_ESM.zip › Table S5.xlsx]

## Sheet: Pathway proteins 
DigiWest Protein Data shown as "averaged fluorescent intensities" [AFI]
[AFI]: DigiWest-based raw values, background-corrected and normalized to total protein amount loaded
Pathway / marker	Protein / Analyte	PDM																				PTT
BC marker	Caveolin-1	4799.92	2158.85	3390.06	2539.93	747.65	2505.32	3982.51	417.87	1910.93	9486.74	2728.85	196.82	8255.75	995.61	1949.34	1704.47	16788.6	366.1	6176.11	2778.17	7693.72	31945.7	14580.7	15948	10666.1	12087.4	10319.5	9778.39	7832.67	17849.5	5545.66	605.27	2340.57	6638.5	7196.95	5655.69	3654.54	4554.36	7599.74	2507.57
BC marker	Era	1855.22	121.19	219.42	12.01	275.92	138.47	12.01	2101.04	294.23	40.23	93.46	1082.52	144.96	12.01	21.17	22.42	196.17	12.01	12.01	12.01	7393.99	2362.61	12.01	1233.2	1386.39	898.41	774.17	7565.38	530.91	560.27	198.57	325.7	159.24	376.59	390.35	353.62	390.97	2530.04	127.81	12.01
BC marker	Era-pSer167	12.01	12.01	12.01	90.71	12.01	73.31	71.75		71.63	69.73	12.01	12.01	12.01	12.01	12.01	20.3	123.76	12.01	12.01	92.3	12.01	89.2	89.15	39.92	98.33	189.14	56.59	183.56	142.73	12.01	12.01	12.01	12.01	12.01	12.01	12.01	12.01	24.87	12.01	12.01
BC marker	GATA3	5209.68	78.77	1788.27	72.99	624.52	337.46	87.4	490.92	2254.45	122.03	99.3	431.83	593.11	92.78	126.66	87.58	275.16	160.17		945.73	12373.8	1993.09	619.78	1680	3452.32	2285.09	777.38	1672.62	2162.41	2187.19	12.01	12.01	177.49	675.5	460.73	585.35	386.85	2817.27	388.8	1262.13
BC marker	Her2	670.03	295.18	618.47	80.29	464.31	450.33	106.97	2258.83	681.65	349.99	405.97	675.66	1020.04	250.98	311.55	195.45	417.35	320.34	751.49	370.73	875.2	294.13	6265.16	543.59	709.04	958.03	184.73	926.37	457.09	1189.67	145.14	142.58	187.44	200.96	293.63	433.11	315.52	530.59	4443.61	400.88
BC marker	PgR	87.11	12.01	75.83	12.01	146.86	141.38	91.96	168.02	94.16	74.76	12.01	12.01	99	83.26	12.01	31.18	12.01	160.74	12.01	12.01	233.24	67.43	31.46	165.43	77.57	356.95	699.96	12.01	258.46	166.55	12.01	116.72	44.17	97.1	143.88	184.08	144.04	1178.58	71.97	12.01
BC marker	Vimentin	276711	81010.7	25055	5964.04	37498.2	598572	12.01	12.01	44853.2	205360	695559	534.65	790.22	67.8	55006.6	87194	622589	6847.64	15649.2	703.62	360855	527322	223331	269063	487362	562516	653.51	13495.9	203434	218622	327327	89112	3476.85	1575.61	84459.7	80208.7	112260	252979	35168.1	11749.6
BC marker	Vimentin-pSer56	307.59	184.38	31.7	12.01	231.42	1040.3	12.01	157.8	73.94	435.82	35695.1	12.01	12.01	12.01	82.65	165.2	1237.56	12.01	77.42	77.17	549.32	713.56	867.82	1400.55	668.61	1131.75	240.26	267.62	836.05	1090.9	1251.24	222.26	77.96	65.02	120.48	229.84	720.21	524.73	422.43	67.86
BC marker/EMT	Cytokeratin 5	116168	99096.9	83239.2	2535.76	607272	315115	108588	1984.15	347517	212383	329328	7316.17	283771	243346	121557	151888	811043	381532	28054.8	151185	314.99	1368.72	30253.6	78.2	8093.28	4960.79	210.36	267.62	10263.9	8289.05	61551.7	5813.69	35565.5	22044.2	23803.8	47798.4	29730.2	17898.5	5541.39	119431
BC marker/EMT	Cytokeratin 6	35939.7	107728	5720.34	2298.03	273505	93591.7	9924.32	2033.83	124109	72923	158601	2068.09	39300.6	50524.9	40131.2	37666.8	330816	148522	585.98	22105.9	177.66	12.01	222.56	126.88	1733.81	2231.64	12.01	430.59	239.31	211.9	12174.3	7946.82	4831.26	531.11	404.63	241.65	214	12.01	391.49	4472.28
BC marker/EMT	Cytokeratin 8-pSer23	169160	57191.4	41761.6	12318	127842	56522.7	3052.43	11969.2	19962.7	19446.2	22198.8	22421.5	11406.9	8295.52	11131.7	6619.43	112557	49681.6	78156.4	10200.3	39061.5	10374.2	21711.9	19847.2	36472.2	49183.4	5083.92	37531.8	24693.3	42199.5	1803.1	2414.1	5324.75	4674.47	4614.77	4575.39	26639.4	13160.8	32063.1	10797.6
BC marker/EMT	Cytokeratin 8/18	150490	17879.4	160134	88.63	65444.6	28952.6	12.01	102112	78574.4	11043.6	1235.43	259502	22391.3	203.4	11368.9	4145.1	13652.6	11372	120.13	305.66	45016.8	82655.2	6163.89	11303.4	24125.8	31651	23764.5	59291.3	22809.6	29590.8			68.01	431.48	7759.25	10749.5	1377.31	100313	150.68	488.57
cell cycle	cdc2 (CDK1)	3951.35	4886.42	181.5	939.44			12.01	12.01	12.01	490.13	3367.5	12.01	300.53	12.01	53.64	12.01	551.63	289.83	12.01	5303.65	5546.59	12.01	214.07				496.54	12.01	12.01	12.01	12.01	12.01	2282.51	271.89	12.01	12.01	491.11	496.45	343.06	2602.57
cell cycle	CDK2	1704.65	1958.03	966.55	12.01	264.05	466.62	12.01	265.92	638.52	799.89	2004.53	348.11	486.15	12.01	164.03	311.42	621.41	242.54	12.01	873.1	1694.82	401.38	602.2	492.19	355.06	1325	201.82	336.24	513.69	506.39	441	497.64	439.58	146.08	119.99	192.46	12.01	971.93	143.95	1035.6
cell cycle	CDK2-pThr160	12.01	191.3	12.01	12.01	12.01	12.01	12.01	601.97	12.01	12.01	261.88	113.1	12.01	12.01	12.01	12.01	12.01	131.19	12.01	623.42	291.01	12.01	77.62	12.01	12.01	12.01	12.01	452.89	107.66	12.01	12.01	12.01	109.48	12.01	12.01	12.01	68.59	62.91	12.01	134.67
cell cycle	CDK4	6574.48	9285.49	1021.87	291.95	1045.82	3105.76	417.43	1700.7	965.09	1432.83	4840.47	1280.81	1170.3	143.93	613.21	1319.47	2743.69	616.27	559.28	2634.42	4347.68	2280.85	1082.5	1938.67	2745.47	3287.32	810.48	1796.14	1352.82	2089.32	1853.34	2145.71	1355.24	625.68	758.83	960.06	535.01	2098.93	879.84	3244.59
cell cycle	CDK4-pThr172	767.9	1063.85	502.23	12.01	292.24	578.33	79.57	496.77	253.4	429.11	1259.77	387.77	434	12.01	198.76	200.1	788.61	109.83	150.83	576.52	596.18	368.46	246.22	254.84	435.91	1182.12	151.63	446.03	262.69	377.1	670.68	473.87	281.17	250.78	168.59	173.75	12.01	447.19	157.4	539.72
cell cycle	CDK6	1429.33	551.4	594.22	117.82	318.94	1669.83	74.35	12.01	326.58	1028.53	3267.22	12.01	556.87	12.01	244.52	387.22	2188.11	109.83	1033.13	228.49	1686.1	2630.2	1916.36	1252.89	1603.8	1843.08	706.9	2954.1	822.52	1092.7	1772.79	726.89	743.97	706.74	385.21	422.99	725.69	983.14	1403.17	730.76
cell cycle	CDKN2A	191.44	1222.25	88.88	81.33	103.84	630.69	142.19	12.01	12.01	99.23	1414.56	85.19	61.87	628.05	26.53	61.77	173.78	12.01	92.1	12.01	174.39	311.12	95.82	51.95	279.68	243.62	73.68	241.89	68.29	12.01	518.36	166.34	12.01	810.6	124.95	51.66	12.01	128.75	78.03	106.48
cell cycle	CIP2A	10087	4085.72	12.01	450.43	1743.03	1573.24	12.01	8173.29	1564.33	1908.21	5782.87	7226.57	2953.15	12.01	856.24	855.62	2246.03	814.58	12.01	12.01	5538.96	1539.68	12.01	1080.08	2487.64	1670.39	1439.43	3439.59	12.01	12.01	1296.7	1703.99	2707.99	12.01	12.01	633.85	12.01	2332.53	1989.73	1853.01
cell cycle	Cyclin B1-pSer133	12.01	116.86			12.01	12.01	12.01	12.01			12.01	12.01	12.01	12.01	21.56	14.33	12.01	12.01	70.74	12.01	12.01	12.01			56.81	60.65	75.82	12.01			41.47	12.01	12.01	12.01	12.01	12.01	12.01	12.01	12.01	12.01
cell cycle	Cyclin D1	560.33	12.01	12.01	12.01	12.01	214.11	12.01	479.23	12.01	12.01	12.01	12.01	149.38	12.01	13.01	31.31	93.48	12.01	12.01	12.01	159.13	12.01	36.39	28.98	12.01	75.04	12.01	245.32	41.83	12.01	12.01	12.01	12.01	12.01	31.3	12.01	12.01	66.32	12.01	12.01
cell cycle	Cyclin E1	3374.89	2452.3	2421.65	12.01	12.01	4538.2	12.01	3798.81	3594.64	4168.43	1989.93	3836.55	670.01	516.24	681.77	651.08	4064.19	12.01	2951.24	520.53	2240.87	2055.74	3981.91	3458.99	12.01	12.01	12.01	3142.81	3255.62	4112.2	1548.7	4287.23	1905.96	1281.77	706.25	1079.46	1403.38	2992.35	3577.22	1751.75
cell cycle	E2F-1	12.01	12.01	12.01	12.01	1106.64	323.49	12.01	12.01	12.01	12.01	131.43	117.51	12.01	12.01	260.15	228.36	1691.77	454.58	80.09	12.01	400	737.98	379.63	657.89	702.48	495.46	367.33	12.01	12.01	12.01	516.77	764.63	12.01	12.01	194.1	282.56	884.83	499.37	12.01	12.01
cell cycle	E2F-2	8276.98	1440.39	5698.58	12.01	5527.27	3033.61	12.01	2892.94	7732.28	2335.31	2890.46	4184.66	2653.51	604.26	1434.31	972.32	6436.61	1941.87	2784.39	145.26	3594.54	4117.84	1909.69	2961.33	3605.27	3346.94	443.15	2753.39	2593.05	3065.3	1555.08	1690.01	591.36	529.42	649.32	853.99	1509.01	7937.33	2693.34	708.84
cell cycle	E2F-4	293577	47729.4	309197	12.01	247727	95210.3	1235.32	493302	214269	46735	8227.44	328391	75294.4	6870.51	37125.1	17317.4	58862.9	30311.7	5668.89	12.01	107980	121290	29390.1	52738.5	106468	126980	118659	319887	86360.6	93735.8	2521.62	6624.44	5503.9	9573.55	23543	30822.7	4820.59	237028	8482.27	3572.39
cell cycle	MAD2L1	566.78	645.75	52.83	64.65	12.01	1207.86	12.01	195.78	53.92	63.7	548.11	114.57	373.01	12.01	18.78	57.49	1466.64	12.01	12.01	478.16	395.64	112.56	12.01	63.44	879.47	4325.53	12.01	754.82	12.01	12.01	114.84		1064.12	262.6	64.92	63.05	12.01	434.03	231.4	1085.71
cell cycle	p53	3281.32	12.01	1233.82	12.01	12.01	754.04	12.01	1624.72	12.01	12.01	1253.93	12.01	668.24	600.69	300.71	251.18	986.1	12.01	12.01	12.01	9334.05	3432.95	364.47	12.01	4049.92	3205.09	899.11	3937.09	928.33	1222.89	2100.56	1253.88	12.01	2218.18	352.59	783.67	1552.9	1590.29	683.42	457.25
cell cycle	p53-pSer37	136.59	12.01	12.01	12.01	12.01	119.86	12.01	12.01	96.28	54.98	1729.99	12.01	56.57	12.01	47.32	94.48	175.1	12.01	69.41		371.66	498.01	360.83	347.81	346.32	406.03	12.01	415.15	244.23	280.13	291.88	155.16	165.05	182.39	148.51	138.54	12.01	143.86	302.7	153.46
cell cycle	PP2A C	10870	4233.74	1915.69	101.14	439.1	2128.3	429.17	7021.96	1126.84	2642.39	5195.82	2610.09	4696.23	147.5	1316	2008.99	2109.11	399.66	662.06	3032.39	8593.99	3144.13	1906.66	2223.6	4591.8	4041.82	2946.13	4748.52	1522.61	2158.46	2037.55	1042.8	3153.38	824.96	917.66	1114.04	159.13	5665.27	2303.2	3932.56
cell cycle	PP2A C-pTyr307	237.68	12.01	12.01	12.01	12.01	12.01	13042	12.01	286.52	2644.41	12.01	12.01	12.01	12.01	44.74	12.01	12.01	12.01	12.01	402.5	12.01	12.01	12.01	12.01	12.01	12.01	206.09	483.77	12.01	12.01	12.01	12.01	186.62	12.01	138.74	76.28	12.01	12.01	422.43	388.35
cell cycle	Rb-p Ser807/811	722.73	12.01	509.07	12.01	12.01	12.01	12.01	12.01	576.9	917.9	1159.49	157.16	12.01	68.99	12.01	12.01	861.02	12.01	73.41	12.01	1463.76	76.45	12.01	1046.17	250.18	12.01	116.39	12.01	429.41	477.66	259.98	237.64	12.01	113.15	140.02	88.98	141.3	144.35	12.01	12.01
cell cycle	HDAC1	1375.55	482.15	232.47	12.01	215.1	340.95	12.01	479.23	170.99	91.86	343.66	358.39	395.99	12.01	24.49	36.09	321.24	202.88	12.01	292.04	1152.04	280.33	187.39	223.13	854.34	786.37	471.98	579.84	143.34	184.96	114.84	12.01	518.38	63.33	57.3	117.66	104.26	1083.6	178.93	366.43
cell cycle	Histone H3	969350	937878	456395	241895	215985	505246	61505.2	454683	396853	358642	840051	502945	689476	20598.5	279944	268406	1.1684e+06	332145	147841	326422	1.54833e+06	1.32844e+06	550922	348572	1.47052e+06	1.0481e+06	1.10374e+06	1.006e+06	367250	538126	405974	27951.5	761161	197941	438020	427681	93209.9	1.64826e+06	796752	962170
cell cycle	Histone H3-pSer10	181.76	1487.13	61.54	12.01	12.01	12.01	12.01	12.01	83.18	63.7	1297.74	12.01	12.01	12.01			12.01	12.01	12.01	12.01	196.18	473.58	191.03	119.77	72.11	67.84	91.83	123.52	89.2	149.04	45.46	12.01	193.25	12.01			12.01	197.51	12.01	100.22
EMT/cytoskeleton	LAMC1	389.33	648.35	321.35	112.61	361.96	657.46	164.36	233.77	657.77	1800.93	1835.14		979.38	142.74	142.16	514.57	1363.95	12.01	393.77	295.07	829.43	1588.52	2695.64	3094.22	1200.66	1119.42	680.2	550.68	977.55	1283.94	5398.12	1040.01	825.25	676.35	1676.78	807.13	1223.67	289.19	406.29	439.5
EMT/cytoskeleton	Tau	2425.23	5900.92	36.67	52.13	173.56	7830.14	12.01	12.01	40.05	12.01	8508.8	182.13	12.01	67.8	2339.81	2492.18	8803.77	126.61	114.79	237.57	463.21	5058.64	52.15	12.01	6781.18	7087.58	56.59	12.01	36.91	12.01	287.09	12.01	50.59	12.01	3361.92	2166.19	12.01	1228.93	12.01	112.75
EMT/cytoskeleton	Tau-pSer202	1372.33	2406.42	67.75	12.01	12.01	927.42	103.05	12.01	129.4	12.01	920	750.56	12.01	72.56	12.01	27.6	922.9	250.17	134.81	12.01	2027.24	12.01	12.01	12.01	1451.94	1308.56	70.48	140.67	12.01	12.01	1534.35	5405.51	12.01	56.57	12.01	12.01	491.11	475.97	12.01	12.01
EMT/cytoskeleton	alpha-SMA	323.72	215.54	143.58	1995.66	12.01	335.13	396.56	12.01	441.34	1338.29	129.48	12.01	2934.59		12.01	259.28	8029.64	12.01	10809.2	5224.97	1123.7	1000.26	2272.95	66.72	5119.48	6595.2	3315.6	6033.44	5484.47	12.01	12.01	178.93	1133.79	5202.21	3908.9	4256.36	875.22	347.22	5155.28	3405.36
EMT/cytoskeleton	E-Cadherin	12.01	12.01	12.01	12.01	12.01	12.01	12.01	12.01	12.01	81.13	12.01	173.32	47.73	12.01			12.01	12.01	12.01	12.01	12.01	12.01	49.73	348.36	12.01	12.01	12.01	12.01	184.56	173.29	12.01	12.01	12.01	12.01	17.06		12.01	12.01	12.01	12.01
EMT/cytoskeleton	E-Cadherin-pSer838/840	24343.7	17184.3	3767.36	102.18	10271.3	5106.06	1307.07	25419.9	5161.27	1872	6037.94	18206	16510.6	4792.47	4586.96	2910.22	10357.3	8821.54	1663.16	18026.4	28660.4	5031.03	1185.6	83.13	10698.9	5669.04	208.23	10843.7	3376.81	1070.25	1034.33	1564.2	4651.28	1953.05	1690.73	3575.59	779.2	7471.12	3433.27	16318
EMT/cytoskeleton	Snail	1626.14	492.54	275.36	1320.01	12.01	12.01	12.01	12.01	261.88	12.01	478.99	88.13	188.27	12.01	67.86	107.74	12.01	12.01	12.01	290.53	371.66	80.7	12.01	813.75	12.01	12.01	72.61	99.5	75.67	12.01	127.6	12.01	714.94	12.01	20.2		12.01	12.01	12.01	203.57
MAPK/RTK	JNK/SAPK	3207.11	1237.83	1057.92	1850.73	2004.12	3268.67	884.42	3696.54	1221.58	2028.23	1816.64	3224.05	1603.42	662.55	439.49	423.28	2164.41	1575.76	1182.63	1508.63	2904.63	2534.63	1971.55	1802.5	4851.82	4656.53	3103.1	3918.22	1250.08	257.69	1552.69	1048.39	1454.77	1310.47	766.74	848.35	1899.98	2649.51	2359.7	1653.62
MAPK/RTK	JNK/SAPK-pThr183/Tyr185	1084.09	437.14	137.37	202.28	299.65	941.39	117.4	637.03	140.18	436.49	419.6	465.61	218.33	12.01	74.24	105.49	509.5	12.01	104.11	174.01	1633.78	334.48	499.71	88.59	807.36	925.14	700.49	1031.02	278.68	12.01	106.86	12.01	311.85	285.4	62.27	111.12	141.3	381.85	509.88	464.56
MAPK/RTK	A-Raf	3204.96	1214.46	12.01	12.01	571.12	610.91	12.01	1583.81	442.88	12.01	1149.76	1236.74	779.61	173.67	2071.98	2083.36	1672.02	12.01		354.08	2689.91	1062.91	497.89	1280.78	533.14	1321.92	426.06	1070.48	12.01	12.01	339.73	694.73	489.35	234.74	147.39	225.2	617.32	1314.76	801.81	1051.26
MAPK/RTK	b-Raf	578.61	268.34	88.26	99.05	302.62	514.33	12.01	365.27	275.74	162.26	713.61	12.01	335	101.11	217.67	182.32	635.89	163.22	165.51	694.54	803.27	124.24	226.2	493.28	683.91	940.56	12.01	334.52	555.52	226.26	111.65	12.01	211.5	75.99	108.14	241.17	149.53	470.11	274.45	396.7
MAPK/RTK	b-Raf-p-Ser445	58.08	43.28	12.01	12.01	12.01	12.01	12.01	338.97	12.01	56.32	12.01	12.01	349.15	108.24	183.39	187.29	12.01	12.01	150.83	817.11	12.01	12.01	12.01	12.01	12.01	12.01	71.54	411.72	54.75	12.01	12.01	12.01	285.31	105.55	97.71	184.61	12.01	12.01	200.45	402.96
MAPK/RTK	c-Raf	934.6	563.52	132.4	12.01	605.24	196.66	12.01	669.18	146.34	12.01	1832.22	161.57	290.81	78.51	32.11	65.81	310.71	99.15	12.01	285.99	810.9	254.84	161.31	328.67	1302.27	291.93	86.49	399.71	155.64	193.04	229.67	12.01	126.9	124.12	45.13	69.58	79.57	232.62	130.5	312.14
MAPK/RTK	c-Raf-pSer259	979.77	929.67	545.12	62.56	900.44	198.98	12.01	1873.11	159.44	368.77	2272.26	298.17	1256.92	143.93	36.83	103.27	429.2	12.01	66.74	289.01	1183.65	473.58	597.95	1164.84	1634.39	569.47	508.28	1427.3	212.24	452.52	330.95	117.42	1000.26	164.65	76.68	119.93	80.94	1136.27	879.84	966.7
MAPK/RTK	Erk1/2	39412.4	12443.3	12181	4258.24	5678.58	16709.9	9484.72	45430.9	25204.8	20565.2	42331.8	19194.5	29768.4	6039.06	9043.69	9565.58	21785	6954.42	11404.5	16656.9	33409.2	31018.7	23269.2	21536.5	21709.2	26995.5	28513.1	48487.1	34358.1	26389	18424.9	3549.16	20444.7	16538	11568.1	13118	5222.53	21518	38714.4	22434.5
MAPK/RTK	Erk1/2-pThr202/Tyr204	1788.54	2886.84	2503.08	2799.56	3242.78	8452.69	1340.98	12.01	1963.3	2936.74	5333.09	6489.23	2383.03	12.01	663.53	1132.91	4731.68	1671.87	2302.53	4392.72	12.01	4612.66	2785.39	8136.96	19565.7	17906.6	4459.24	18527.5	12.01	17512.8	5351.07	12.01	1599.08	10283.7	3722.79	1403.92	6930.45	1623.94	3001.42	2534.71
MAPK/RTK	MEK1	8028.54	678.65	7225.79	156.4	33933.5	755.2	300.03	599.04	3677.82	914.55	2003.56	61969.3	916.62	143.93	1233.7	518.49	988.73	280.68	3973.69	850.4	4130.78	3626.21	600.99	1466.72	7965.46	6359.81	464.5	1358.68	6310.06	1370.14	825.39	566.13	933.9	738.83	336.69	840.92	12.01	12027.9	690.15	1127.47
MAPK/RTK	MEK1/2-pSer217/221	12.01	1881.86	12.01	158.49	12.01	12.01	12.01	587.35	440.57	528.34	12.01	12.01	516.21	12.01	43.53	219.63	12.01	12.01	367.07	932.11	12.01	12.01	12.01	843.28	704.67	593.12	525.37	651.89	12.01	12.01	728.1	12.01	700.01	780.2	252.35	280.87	12.01	12.01	621.54	919.72
MAPK/RTK	MEK2	1246.49	1259.48	136.75	60.47	166.14	478.26	204.8	1051.98	191.79	231.99	1945.15	794.63	590.45	121.33	79.4	207.06	521.35	106.78	184.2	606.78	1928.06	759.22	625.24	285.47	503.65	460.51	571.29	753.11	468.16	373.51	298.26	215.27	703.33	326.77	120.73	145.07	82.31	1249.41	574.45	483.35
MAPK/RTK	NF1 (Neurofibromin)	139.81	12.01	112.5	12.01	12.01	12.01	12.01	12.01	129.4	33.52	12.01	12.01	12.01	12.01	26.53	12.01	12.01	12.01	12.01	99.87	161.31	12.01	167.98	48.13	12.01	12.01	60.87	12.01	51.68	12.01	12.01	12.01	12.01	118.21	12.01	12.01	12.01	12.01	12.01	12.01
MAPK/RTK	p38 MAPK	7398.3	2316.4	2000.22	5448.97	2704.3	4723.22	2204.54	11317.5	2943.03	3938.45	2729.83	3785.14	5437.83	2160.12	865.96	1110.71	4919.95	2193.56	3804.17	7145.17	5884.46	3951.13	3459.15	1611.64	7174.49	6127.5	5346.6	10061.5	1552.75	571.04	1541.52	1021.83	7672.78	3816.59	1135.85	1311.25	1115.29	5426.8	8359.84	8246.16
MAPK/RTK	p38 MAPK-pThr180/Tyr182	415.14	921.88	34.19	186.64	206.2	292.07	105.66	233.77	231.07	2401.02	247.28	465.61	132.59	12.01	49.11	146.89	498.97	12.01	12.01	210.33	7881.19	2294.65	2081.92	53.05	2183.92	4027.43	1107.34	3110.21	1462.32	12.01	428.25	328.5	1722.66	1291.9	400.95	904.91	139.93	1997.01	1201.37	735.98
MAPK/RTK	Ras	1178.74	644.02	523.99	58.39	195.81	532.95	12.01	520.15	285.75	326.53	1105.95	364.27	451.68	12.01	202.33	317.13	722.79	88.47	81.42	311.71	1266.48	1551.36	341.43	515.16	990.9	1011.48	427.13	765.12	289.14	313.35	500.82	96.45	470.27	151.99	452.2	303.11	12.01	2150.63	434.54	899.88
MAPK/RTK	RSK 1 (p90RSK)-pThr573	110.78	219	12.01	12.01	12.01	70.98	12.01	12.01	70.09	205.17	107.09	252.64	45.96	12.01	17.35	67.14	98.74	12.01	12.01	12.01	188.56	225.11	178.29	203.44	227.24	213.81	12.01	277.91	12.01	483.05	171.46	83.87	12.01	113.99	57.3	51.03	12.01	12.01	12.01	81.43
MAPK/RTK	RSK 1/2/3	6191.6	1378.07		84.46	603.76	671.42	12.01	12.01			1963.64	3080.11	12.01	12.01	957.16	893.96	1537.73	558.31	242.93	407.04	3108.44	893.01		477.42	656.6	420.42	12.01	12.01			387.57	199.89	109.48	47.29	229.7	508.07	12.01	1454.72	581.18	467.69
MAPK/RTK	c-Met	1656.26	1960.63	12.01	12.01	12.01	12.01	386.12	12.01	491.4	12.01	2000.64	12.01	252.8	12.01	160.4	122.07	584.55	12.01	12.01	139.21	1125.88	2219.26	584	929.14	1656.24	12.01	714.38	705.07	12.01	851.17	582.16	12.01	252.14	12.01	1014.5	423.52	12.01	377.94	908.09	407.14
MAPK/RTK	FGF receptor-pTyr653/654	12.01	583.43	4009.77	12.01	12.01	12.01	12.01	12.01	12.01	12.01	12.01	12.01	12.01	12.01	12.01	96.47	12.01	12.01	160.18	12.01	12.01	2037.68	1444.55	12.01	1517.49	12.01	1753.37	677.63	12.01	12.01	1449.02	12.01	12.01	415.43	1161.31	314.18	12.01	303.82	1744.89	255.77
MAPK/RTK	FGF receptor 1	12.01	47.61	50.35	12.01	12.01	189.67	74.35	12.01	166.37	185.73	96.38	12.01	53.03	12.01	39.57	87.44	119.81	82.37	158.84	12.01	201.63	212.37	32.14	28.44	201.02	255.95	12.01	238.46	184.56	12.01	232.07	95.05	12.01	86.13	224.57	242.91	240.07	12.01	160.09	12.01
MAPK/RTK	IGF1 receptor beta	1055.06	1003.25	216.93	59.43	327.84	247.86	12.01	531.83	394.35	333.9	311.53	732.94	625.81	67.8	80.33	147.55	313.34	233.39	74.75	387.37	1426.7	372.71	152.82	222.58	242.54	600.31	149.5	401.43	372.19	506.39	108.46	187.31	54.74	104.7	101.11	174.7	227.72	299.43	114.35	482.3
MAPK/RTK	IGF1Rbeta-pTyr1135/1136	580.77	470.03	36.67	12.01	154.28	95.42	12.01	12.01	12.01	12.01	195.68	374.55	12.01	12.01	44.52	31.22	164.57	12.01	12.01	12.01	543.87	12.01	117.04	350	258.92	118.21	12.01	12.01	38.76	442.65	57.42	12.01	12.01	12.01	101.85	41.33	322.38	66.32	12.01	12.01
MAPK/RTK	Src	16813.2	9005.03	13813.2		5987.13	6394.21	1204.02	8529.8	4974.11	4006.17	10833.6	8527.95	5253.1	1241.83	496.06	990.89	5737.52	2225.6	1551.03	5963.39	10103.5	6038.73	6918.3		9555.06	9417.9	3311.33	7508.77	5912.65	4389.64	4110.2	3521.2	8825.65	2283.2	1276.87	2980.75	1126.27	7162.42	5394.75	7376.55
MAPK/RTK	Src-pSer17	684.01	164.47	671.3	12.01	207.68	84.95	12.01	166.56	119.38	76.44	227.81	223.26	187.39	12.01	19.9	38.15	97.42	12.01	12.01	264.8	304.09	206	130.39	143.83	57.9	131.58	12.01	283.06	76.28	53.87	90.91	107.63	224.77	84.44	37.76	50.82	12.01	77.05	12.01	311.1
MAPK/RTK	Src-pTyr527	9226.64	5570.26	7817.53	441.05	3759.02	3305.9	748.76	2112.72	2467.8	1665.49	5146.17	3771.92	2435.18	668.5	242.1	479.74	3359.84	994.58	971.73	5122.07	6474.1	4570.19	2356.64	3136.33	4831.06	4009.96	971.72	4290.48	1413.1	3245.77	1233.7	766.03	1878.59	1556.19	1005.55	584.93	611.83	1059.71	936.35	3005.53
MAPK/RTK	STAT 3	16634.6	11163	3743.11	7914.87	3045.49	8771.53	4466.47	80873.8	9370.55	9017.4	6732.08	11232	13604.3	5086.27	3911.18	3290.97	9509.44	3487.12	5122.95	19660.6	12903.5	8048.8	4236.01	6273.76	8075.8	9361.37	5863.43	29441.5	3763.15	1425.8	2946.68	2581.84	12842.4	6938.25	1685.93	3336.95	998.69	6293.39	7217.66	15016.2
MAPK/RTK	STAT 3-pTyr705	2695.18	291.71	161.61	175.17		165.24	172.19	622.42	335.82	1377.85	259.94	696.22	1275.49	126.09	111.86	216.15	239.61	12.01	268.29	564.41	577.66	1045.92	337.79	289.3	709.04	308.38	809.41	759.97	1011.38	12.01	275.93	285.16	562.33	417.97	357.72	312.18	1577.6	190.68	221.98	581.48
Metabolism	Cyp1B1	676.48	359.23	232.47	459.82	139.44	69.82	224.37	710.09	101.67	142.14	12.01	12.01	226.28	83.26	78.19	100.05	12.01	12.01	363.06	2579.95	63.22	168.83	209.22		12.01	12.01	12.01	113.22	51.68	253.2	12.01	114.62	12.01	12.01	103.88	111.34	12.01	36.09	143.95	2192.29
Metabolism	GLUT-1	44360.8	31209.9	9675.41	25785.1	3135.97	24632	6969.73	49618.3	20990.9	13121.5	42200.3	18194.2	50252.2	2989.2	1033.06	3831.98	16279.1	553.73	15124.6	75131.8	52890.4	17775.3	26778.7	18994.1	25132	41787.4	20921.9	56752.4	3786.53	334	9342.45	12.01	37421.7	18837.2	836.13	1249.09	3396.63	9742.69	20579.4	57303.4
Metabolism	IDH1	18608.1	17036.2	1049.22	6435.33	6266.02	4212.38	2286.72	5899.85	6875.02	4358.17	10547.4	12423.2	6076.02	2250.52	683.43	1384.09	7716.3	4736.45	7135.83	11926.8	10307.3	8488.41	2221.4	1431.17	13084.9	9005.7	5879.45	6887.76	2568.44	1367.44	3213.04	2743.99	6622.76	2971.36	1283.2	4975.4	1557.02	6030.54	25500.6	12240.3
Metabolism	LDHA	198105	124439	24669.6	133272	37861.6	85099.4	18866.4	105680	49781.9	40863.6	103734	100548	194327	5896.32	37066.6	36946.2	81112.6	8235.77	17190.9	80965	107001	70182.8	33440.5	112952	45018.9	161259	74493.6	116850	13840.1	1035.23	41009.5	24905.6	62608.1	117256	16443.1	26025.1	5524.33	39353.6	29673.8	74166.3
Metabolism	PADI4	2334.89	849.17	782.56	109.48	12.01	615.57	116.1	1671.48	289.6	863.59	7033.88	424.49	316.44	12.01	171.05	145.56	899.2		182.87	611.32	1252.31	249.53	1738.67	2596.56	741.81	893.27	233.85	763.4	1021.23	880.8	1257.62	643.01	349.18	93.73	127.52	231.32	419.78	638.85	1159.67	1305.98
NFkB/Wnt	IKK alpha	1810.05	872.54	819.23	302.37	677.93	795.93	163.06	952.63	509.89	417.04	999.83	1004.67	949.32	280.72	234.28	247.6	770.18	292.88	282.98	578.03	1391.82	438.54	576.12	603.2	892.58	725.72	257.35	929.8	456.48	507.29	421.07	180.32	614.59	241.49	90.26	156.2	386.85	634.46	302.7	453.07
NFkB/Wnt	IKK alpha-pThr23	319.42	341.92	174.66	12.01	151.31	128	12.01	12.01	168.68		266.75	233.54	12.01	114.19	12.01	19.77	308.07	12.01	106.78	12.01	1659.94	1099.01	363.26	288.2	12.01	189.14	635.36	605.57	506.31	401.34	964.15	873.66	355.81	795.4	156.96	267.32	1414.35	234.08	795.09	266.21
NFkB/Wnt	IKK epsilon	151.64	596.41	141.1	58.39	111.26	207.13	185.23	1054.9	166.37	172.99	161.61	170.38	353.57	78.51	159.31	144.23	12.01	120.51	12.01	290.53	365.12	110.43	355.38	218.2	631.47	12.01	71.54	332.81	135.34	135.58	12.01	777.21	338.4	12.01	17.27	60.94	96.03	41.94	158.75	241.15
NFkB/Wnt	IKK epsilon-pSer172	12.01	76.17	157.88	12.01	112.74	12.01	12.01	12.01	12.01	125.38	12.01	12.01	12.01	12.01	12.01	12.01	12.01	12.01	12.01	12.01	352.04	449.16	292.91	456.09	464.31	240.54	12.01	12.01	297.75	303.48	360.46	198.5	118.6	249.94	174.55	166.58	1786.11	113.14	138.57	12.01
NFkB/Wnt	NF-κB p100/p52 8 Peak1	1523.97	1232.64	346.84	95.93	2392.78	7115.67			192.56	406.99	519.87	806.38			1008.38	2414.96	7674.17	842.04			497	193.26	143.12	255.39	10665	11586.8			75.67	183.16	161.89	136.99			2355.33	1832.08	1626.98	5032.76
NFkB/Wnt	NF-κB p100/p52 8 Peak2	9305.15	13982.3	3041.98	360.76					3105.54	6339.47	9257.46	2491.11									9372.19	7443.55	8681.84	9688.45					9607.51	5798.39	4057.56	1519.47
NFkB/Wnt	NF-κB p65-pSer468	12.01	12.01	551.34	12.01	102.36	215.27	12.01	181.17	529.91	397.6	325.16	12.01	12.01	12.01	238.78	143.31	899.2	12.01	265.62	12.01	1250.13	1727.63	1073.4	1480.39	1894.41	1445.27	411.11	1274.62	1009.54	1290.23	1013.59	1170.01	386.5	542.93	254.13	356.57	1115.29	2590.51	1007.65	579.39
NFkB/Wnt	beta-Catenin	33029.4	24086.7	18851.7	1332.53	13879	13103.8	4129.92	6048.88	20615.1	10971.9	14111.6	18333.8	22943.7	6316.21	8259.42	7613.94	22106.2	8093.91	4635.75	18152	39095.3	9804.04	8018.39	6039.69	19239	11289.8	2011.78	14098	12624.4	8459.65	3422.77	2848.83	5807.46	3141.08	3179.09	5159.06	1758.68	13413.4	7100.62	21540.8
NFkB/Wnt	beta-Catenin-pSer552	1653.03	450.12	392.83	66.73	890.06	548.08	84.79	12.01	381.26	205.84	586.08	960.61	473.78	154.63	93.27	96.76	1196.74	388.98	97.44	626.45	1725.34	317.49	12.01	153.67	1091.41	793.56	87.56	423.73	418.33	251.4	84.53	1554.42	150.95	148.61	141.68	84.34	578.91	966.56	279.83	848.73
NFkB/Wnt	beta-Catenin non-pSer33/37/Thr41	3217.87	1750.28	1400.4	64.65	787.7	757.53	221.76	160.72	1438.01	761.67	905.4	885.7	3872.42	358.04	1348.24	1216.37	1876.08	340.17	216.24	1423.89	5667.57	1430.31	989.11	1848.44	3086.33	1264.36	467.71	1435.88	1502.92	998.42	1064.63	629.04	522.52	709.28	680	817.62	4904.27	1788.29	520.64	3110.97
PI3K/Akt	4E-BP1	662.5	856.96	60.91	279.43	277.4	506.18	12.01	596.12	95.51	160.25	1121.53	221.79	806.13	12.01	229.02	401.98	1369.21	12.01	118.8	1006.26	2968.93	1175.46	383.88	209.45	4751.31	3895.86	590.51	1492.49	38.14	63.75	1421.9	353.66	2436.78	124.12	335.86	626.16	12.01	3515.13	748	1299.72
PI3K/Akt	Akt	8811.5	2549.25	3257.04	886.27	3526.12	7175.01	4012.52	9467.81	4988.74	4401.08	7125.39	5782.73	7058.93	1942.44	721.38	1300.89	7950.65	2251.53	2977.93	4359.43	6946.04	6739.54	7023.83	5311.25	9640.27	10342	6951.54	12217.8	7112.28	6922.51	2067.86	462.69	5264.2	3366.53	2152.87	2731.82	1310.09	4387.57	5813.15	3932.56
PI3K/Akt	Akt-pSer473	2428.46	209.48	87.02	168.91	1082.91	899.49	193.06	12.01	143.26	201.15	2577.95	1443.85	162.64	129.65	50.77	76.69	484.49	161.7	140.15	357.11	1332.97	2053.61	1013.97	1496.25	2668.99	1659.08	941.82	531.81	503.85	2655.87	905.14	921.19	252.97	444.14	391.18	287.19	2876.71	395.01	287.9	420.71
PI3K/Akt	eIF2 alpha-pSer51	365.67	238.91	74.59	441.05	12.01	333.97	147.4	607.81	113.22	249.42	385.52	559.62	162.64	78.51	36.99	52.68	223.81	12.01	150.83	400.99	3002.72	710.38	671.33	76.02	481.8	749.36	531.78	669.05	241.16	12.01	192.99	206.88	881.65	289.62	55.15	245.02	100.14	686.15	1525.6	448.9
PI3K/Akt	eIF4E	33642.4	22461.1	8237.71	25367	8698.84	15076.1	6403.59	30498.6	14898.5	9097.85	37617.8	14824.8	23084.3	2985.63	3446.88	7986.5	23409.6	4454.24	5914.49	19715	32347.6	17990.9	9498.72	17800.8	18627.2	22315.3	14350.5	26840.8	4300.22	1268.68	14418.4	10312	16984.5	7681.3	4500.92	4497.27	2787.55	13629.9	11499.8	21062.7
PI3K/Akt	eIF4E-pSer209	2142.38	726.25	189.58	559.91	203.23	367.71	108.27	604.89	174.07	232.66	700.95	395.11	525.04	12.01	64.03	174.62	439.73	12.01	100.11	213.36	1215.26	505.44	201.34	434.22	364.9	727.78	319.28	533.52	139.03	12.01	232.86	90.86	300.24	202.65	84.3	79.28	71.33	418.91	283.86	697.36
PI3K/Akt	GSK3 beta	6862.71	8232.03	1676.38	1089.58	3670.01	5500.53	1937.12	7959.97	2276.01	2361.46	8691.83	5769.51	3907.78	2212.46	1061.63	1301.95	5417.6	1781.7	2745.68	10560.4	5897.54	3157.93	1514.9	2880.39	4817.95	5267.12	2388.73	4906.35	1758.84	1990.56	2197.85	1453.77	3624.48	2363.41	927.26	1326.8	589.88	1667.35	3772.29	7500.78
PI3K/Akt	GSK3 beta-pSer9	914.17	676.05	12.01	182.47	498.43	541.09	12.01	590.28	12.01	12.01	1059.22	975.29	189.16	12.01	108.23	64.89	388.38	108.31	84.09	416.12	724.79	591.45	12.01	623.44	501.46	684.6	196.48	361.97	12.01	12.01	137.96		92.06	205.18	111	186.61	104.26	992.41	154.71	144.07
PI3K/Akt	mTOR (FRAP)	1731.54	705.48	1075.32	290.9	525.13	452.66	12.01	12.01	1235.44	388.88	1690.08	916.54	12.01	195.08	291.14	99.42	520.04	178.47	92.1	84.74	946.05	410.93	1223.2	289.3	90.68	200.45	12.01	12.01	360.5	922.1	210.53	406.78	59.72	58.26	12.01	114.71	85.05	363.8	12.01	12.01
PI3K/Akt	p70 S6 kinase	1948.79	3140.47	746.51	150.14	403.49	1387.06	588.31	3842.65	646.22	1009.76	1869.21	1686.2	2021.51	352.09	174.43	416.51	1861.6	256.27	520.57	1983.76	1919.34	1508.88	2495.51	1450.86	2249.47	3477.49	770.97	3437.87	1141.19	1124.12	308.62	373.23	2315.69	883.22	408.73	704.91	156.39	1584.93	1181.19	2440.75
PI3K/Akt	p70 S6 kinase-pThr389	12.01	12.01	12.01	3823.45	3088.5	2956.81	2445.86	12.01	12.01	1188.11	1177.99	1991.71	1264.88	2536	679.26	569.31	1016.38	2271.36	1413.55	1086.45	12.01	1576.84	12.01		1917.35	2547.21	12.01	12.01	941.86	12.01	12.01	1255.28		637.51	846.77	278.76	1133.13	605.69	2272.25	12.01
PI3K/Akt	PDK1	2617.74	528.03	591.74	192.89	210.65	27392.1	12.01	1753.3	959.7	3383.95	13283.1	1402.72	1085.45	12.01	72.51	107.08	18820.1	201.36	4147.22	479.67	2790.19	4727.34	5304.56	4918.05	16010.7	28852	417.52	12833.7	3480.16	2989.88	1616.49	1062.37	4351.86	1548.59	136.88	251.45	460.93	3829.19	11421.8	3324.98
PI3K/Akt	PDK1-pSer241	3955.66	953.05	1312.14	118.86	335.26	946.04	262.2	4003.36	1769.21	643	1263.66	3061.01	933.41	356.85	131.09	192.27	1082.2	463.73	593.98	1089.48	2811.98	1841.24	1265.04	1411.49	1950.12	2250.14	1226.93	2653.89	1836.97	816.16	598.11	638.82	1001.92	939.79	297.48	516.72	441.73	2383.73	1672.24	1171.31
PI3K/Akt	PI3-kinase p85	1122.81	264.88	290.9		105.32	384	113.49	864.96	242.62	356.7	210.29	478.83	572.78	91.59	63.27	103.63	425.25	12.01	220.24	293.55	2334.6	753.91	1030.95	582.97	823.75	780.2	696.22	1274.62	472.47	449.83	173.85	184.52	903.22	282.02	148.76	161.1	207.15	939.74	826.03	411.32
PI3K/Akt	PI3-kinase p85/p55-pTyr458/Tyr199 Peak1	12.01	12.01	93.24	54.22			12.01	172.41	150.96	57.66	12.01	217.38	50.38	12.01					101.44	155.86	640.87	838.86	86.72	89.14			184.73	639.88	340.82	325.92	571.79	427.74	175	397.7					329.6	115.88
PI3K/Akt	PTEN	12908	2447.97	2319.09	1214.7	4804.83	7700.98	6912.33	5780.04	1788.46	2246.14	2939.14	8270.9	4969.36	2745.35	621.79	1234.61	6810.51	2556.61	3613.3	7529.52	11965.1	7222.68	3331.19	3327.19	10080.5	8659.29	3830.29	8565.52	3104.28	3087.74	2671.55	2312.06	3467.72	2630.24	1487.9	1727.59	1769.65	3266.91	5327.48	3750.91
PI3K/Akt	PTEN-pSer380	2002.56	373.08	415.83	209.58	860.39	1497.61	1278.37	502.61	295	415.03	400.13	1474.69	720.39	425.84	131.13	306.71	1190.16	396.61	508.56	1284.68	1704.63	931.24	729.55	663.91	1866	1477.14	585.17	1037.88	512.46	741.63	173.05	160.75	458.66	382.5	421.48	352.77	172.85	534.49	665.94	545.99
PI3K/Akt	PTEN non-p Ser380/Thr382/Thr383	802.32	163.6	72.72	135.55	277.4	432.87	279.15	12.01	112.45	139.46	147.98	467.08	150.27	12.01	25.89	78.82	409.45	96.1	12.01	391.91	684.47	375.89	212.86	380.08	628.19	1269.49	119.6	300.21	148.26	138.27	12.01	12.01	170.86	80.22	136.63	188.3	12.01	6555.27	174.89	128.41
PI3K/Akt	S6 ribosomal protein	2456.42	2004.77	96.97	232.51	80.11	261.82	12.01	12.01	502.96	285.63	1325.97	304.04	593.99	12.01	65.18	278.88	732	12.01	12.01	213.36	3271.93	388.64	117.65	108.28	468.69	494.43	715.44	398	60.29	12.01	351.69	78.28	1444.82	92.88	204.03	106.7	12.01	1655.64	439.92	1478.23
PI3K/Akt	S6RP-pSer235/236	15437.6	18158.1	552.58	2059.26	1854.29	1885.1	108.27	1075.36	1200.78	2129.47	5378.85	2599.8	1705.95	12.01	521.18	1217.03	4758.01	387.46	509.89	1013.82	8725.87	3058.12	362.05	1182.34	895.85	1099.89	1489.62	1269.47	527.22	67.34	1165.91	135.59	3434.55	324.24	646.55	373.65	290.83	3525.86	1424.7	3653.82
