# Supplementary material for: Breast cancer patient-derived microtumors resemble tumor heterogeneity and enable protein-based stratification and functional validation of individualized drug treatment
Source: J Exp Clin Cancer Res. 2023 Aug 18;42:210. doi: 10.1186/s13046-023-02782-2 (PMC10436441; doi:10.1186/s13046-023-02782-2)
Supplement: Supplementary file 1 — Additional file 1: SI Materials 1. Antibodies used in DigiWest protein profiling analysis. Figure S1. Multicolor flow cytometry analysis of isolated and expanded TILs from BC specimen. Figure S2. Correlation of nuclear grade in PDM and PTT. Figure S3. Proteomic comparison of NST and ILC-derived BC PDM. Figure S4. Identification of resistance and sensitivity marker panels in treatment responder and non-responder microtumors and regression analysis of differently expressed proteins. Table S1. Clinical patient data of the patient cohort. Table S2. Descriptive statistics of “area” and “fluorescent intensity live/dead” measurements in PDM. Table S3. Raw data of DigiWest® protein signals in PDM and PTT samples and total measured protein amounts. Table S4. DigiWest®-based AFI protein signals in matched PDM-PTT pairs DigiWest®-based AFI protein signals in matched PDM-PTT pairs. Table S5. DigiWest®-based AFI protein signals of matched PDM-PTT pairs sorted by pathway affiliation. Table S6. Pearson correlation of protein abundances in PDM and corresponding PTT (PDM/PTT pairs). Table S7. DigIWest®-based AFI protein signals of n = 42 PDM samples. Table S8. Descriptive statistics of averaged, median-centered and log2 transformed protein signals for cell cycle, MAPK/RTK and PI3K/AKT pathway in n = 42 PDM samples. Table S9. Celltox™ Green assay RFU (relative fluorescent unit) values of BC microtumors treated with TAM, DTX, PTX and PAB. Table S10. Descriptive statistics of simple logistic regression analysis of differentially expressed proteins in treatment responder and non-responder groups. [file 13046_2023_2782_MOESM1_ESM.zip › Table S7.xlsx]

## Sheet: median zentr-log2
DigiWest-based log2 AFI protein signals of n = 42 PDM
AFI signals are background corrected, normalized to total protein amount, median-centered and log2 transformed
						PDM	PDM	PDM	PDM	PDM	PDM	PDM	PDM	PDM	PDM	PDM	PDM	PDM	PDM	PDM	PDM	PDM	PDM	PDM	PDM	PDM	PDM	PDM	PDM	PDM	PDM	PDM	PDM	PDM	PDM	PDM	PDM	PDM	PDM	PDM	PDM	PDM	PDM	PDM	PDM	PDM	PDM
Analyte	Uniprot	NMI_ID	Product_No	Supplier	Pathway Affiliation	BR78	BR80	BR24	BR28	BR61	BR62	BR54	BR74	BR95	BR96	BR43	BR45	BR15	BR18	BR23	BR68	BR70	BR82	BR81	BR39	BR42	BR25	BR32	BR99	BR46	BR60	BR90	BR97	BR102	BR58	BR63	BR65	BR66	BR69	BR88	BR89	BR14	BR20	BR92	BR94	BR36	BR38
CTMP	Q96KR2	# 2601	4612	Cell Signaling	Apoptosis	2.58534	1.27142	0.109323	0.999508	3.08907	1.94679	1.74701	-1.0915	-0.859552	0.473311	-5.70624	1.22077	-5.70624	-5.70624	-0.887065	0.786184	-0.00712878	1.87537	0.425531	0.121312	-5.70624	-2.77613	0.98995	-1.69066	-0.708772	-2.49272	-2.66807	-2.09098	0.0231638	0.245542	1.92615	1.15716	-0.331487	1.09255	-0.0496529	#NUM!	-1.83729	-0.768686	0.931508	-1.48358	-5.70624	0
ATG5	Q9H1Y0	# 1650	12994	Cell Signaling	Autophagy	1.82478	1.49315	-0.00399968	-0.166937	-0.181762	1.82114	-0.054655	0.894934	2.04896	2.27598	0.048055	1.81716	#NUM!	#NUM!	#NUM!	0.460611	2.41344	1.41864	1.6212	0.882298	-0.176988	-2.34017	0.807678	-4.24807	-1.59684	-2.3591	-2.31365	-2.27377	-2.05238	-0.473795	-1.36385	-0.232764	0	-0.970916	-1.25303	-1.78287	#NUM!	#NUM!	1.6074	0.850163	0.732235	0.786908
Beclin-1	Q14457	# 0611	3738	Cell Signaling	Autophagy	1.57712	0.456578	-1.13653	-0.485566	-0.802394	-0.137176	-0.489564	-0.0507815	0.0897564	2.07819	-0.542968	1.69368	#NUM!	#NUM!	#NUM!	0	0.42237	1.64079	1.11967	0.976392	-0.803308	-2.50322	-0.185284	-2.87019	0.572238	-0.711406	-2.53612	0.233111	1.06785	0.73728	-0.153139	-1.5789	1.28816	-0.246613	-1.22478	0.0969357	#NUM!	#NUM!	2.11606	0.0375001	-0.00509576	0.559183
BRCA1	P38398	# 1003	9010	Cell Signaling	breast cancer marker	0	0	0	0	0	0	0	3.03888	0	4.09825	0	0	0	0	2.44381	0	0	0	0	0	0	0	0	0	0	0	0	0	0	0	0	0	0	0	0	0	0	0	0	0	0	0
Caveolin-1	Q03135	# 1188	3238	Cell Signaling	breast cancer marker	1.30002	0.147279	-4.33228	2.67692	0.798325	1.40254	-3.26751	0.381804	-0.863284	0.882401	1.03069	-2.22186	-1.86006	-3.42464	-2.21802	-0.0287134	2.28293	0.485308	-3.30803	2.08241	-0.969339	0.388127	2.06009	-2.89872	0.616366	-1.94901	-1.93103	0	-0.193664	-0.564064	0.539986	-0.0598324	1.57181	0.19555	-0.522871	0.103606	-4.25989	2.69162	3.52308	-1.85726	1.66371	0.511152
Cytokeratin5	P13647	# 0761	M3270	Spring Bioscience	breast cancer marker	0	-0.229302	-4.05678	1.34116	-0.480878	1.27794	-4.65486	-5.51765	2.9054	1.96006	-0.0973437	-5.87155	-1.52135	-2.66636	-4.69732	1.58087	0.870456	1.50331	-3.98898	1.28852	1.0668	-1.1642	-6.11429	-0.0425647	0.827424	-0.577921	-4.4697	0.06542	0.386792	1.61078	-1.70356	2.03483	2.83506	0.0111802	-1.39025	-0.188102	-2.67269	1.68383	3.22022	2.271	-2.0499	0.380102
Cytokeratin6	P02538	# 0209	2302-1	abcam (Epitomics)	breast cancer marker	0.377146	1.96089	-6.73941	0.790338	-2.27426	2.79995	-5.64938	-3.58996	3.82433	2.27834	-1.47939	-3.76616	-9.2546	-9.68396	-0.0739708	2.16511	1.39794	2.51889	-3.74206	0.506118	0.868563	-3.89564	-5.23176	0.476101	1.55867	-1.11389	-4.97107	0.536295	0.444863	2.66148	-1.69179	3.71241	3.47087	-2.0587	-3.04553	-0.653763	-0.638608	-8.17311	3.99618	2.97957	-5.56145	-0.324003
Cytokeratin8/18	P05783	# 1208	4546	Cell Signaling	breast cancer marker	2.89603	-0.177273	1.1602	-1.71923	2.98564	2.1397	2.53656	-7.83361	2.21397	1.03852	-11.554	2.33651	-9.18876	-1.27987	1.77765	1.95849	-0.872356	-4.03248	3.6821	0.14737	-6.63508	#NUM!	-2.75136	0.0253368	-3.55539	-2.36009	-0.133176	-0.83048	-2.28609	1.47049	2.62155	3.46281	1.90044	4.00166	3.0262	-5.6782	-0.0257897	-6.04487	-0.149739	-0.27467	-7.39481	-6.0475
Cytokeratin8-pSer23	P05787	# 0217	2147-1	abcam (Epitomics)	breast cancer marker	2.50421	0.939699	1.1977	0.358285	0.486078	0.770547	-1.0004	-1.27533	2.61946	1.44312	-3.28807	-1.31678	-2.6801	-0.0916176	1.85975	-0.578795	-0.616614	-0.425618	-0.411219	-1.38619	-1.8457	-2.71415	0	-2.58966	-1.72546	-2.82157	-0.155718	-1.42143	-2.17132	0.582559	-0.367759	1.14386	0.375399	0.859139	2.21711	-0.377182	1.95241	0.921525	2.33314	1.29202	1.39026	-1.54749
ER	P03372	# 1233	RM-9101-S	Thermo Fisher Scientific	breast cancer marker	3.93629	0	2.39559	1.54694	0.856434	1.56426	1.4367	-4.17177	1.70628	0.71277	-4.17177	4.1158	-4.17177	-4.17177	1.97874	1.27969	-1.59091	-0.374802	3.15909	0.258442	-4.17177	-4.17177	-0.257993	-0.851016	-4.17177	-4.17177	-1.44371	-2.51687	-2.43408	-4.17177	2.1867	2.93238	-4.17177	0.713783	-0.182612	-4.17177	1.84013	0.970894	1.11149	-4.17177	-4.17177	-4.17177
ERalpha	#N/A	# 1599	sc-7207	Santa Cruz	breast cancer marker	0	-0.263289	-0.963139	-1.34093	-0.7105	3.58632	-1.26526	-0.425219	0.903797	-1.0315	0.0518265	4.93274	-2.11222	-1.05208	1.97773	-0.393857	-2.05934	-0.494308	1.59796	0.337918	-0.795181	-2.21403	-0.514969	2.00924	-0.255127	-2.20534	-1.64035	-1.06229	-1.63874	0.821324	0.737319	6.34699	1.81992	-0.141666	0.54712	4.23983	7.54033	0.169733	3.42599	0.430386	4.61198	-0.976824
ERalpha-pSer167	#N/A	# 053	2514	Cell Signaling	breast cancer marker	0	0	0	0	0	2.97657	0	3.75391	0	3.96701	3.4155	#NUM!	#NUM!	#NUM!	#NUM!	3.4132	3.37441	0	0	0	0	0	3.63916	0	1.48779	0	0	0	1.5942	0	0	3.68867	4.30347	3.78693	0	0	#NUM!	#NUM!	4.61869	0	0	3.779
GATA3	P23771	# 2547	5852	Cell Signaling	breast cancer marker	3.41779	-2.62959	1.2592	0.604424	1.87516	2.04299	1.47314	-2.73963	0.876695	-0.0102394	-2.47965	0.0101672	-3.28629	-1.78403	2.8767	2.20937	-1.99811	-2.29544	-0.174861	0.282958	-2.39344	-3.52988	0.447602	-1.01139	-2.90761	-2.96069	-1.53221	-1.94436	-2.47673	-1.29404	0.69669	1.27327	0.134442	1.39557	0.637704	-6.17987	1.3288	-0.873087	-0.408416	-1.05032	#NUM!	0.956096
Her2	P04626	# 1063	A0485	Dako	breast cancer marker	0.77707	-0.405582	1.76335	0.785587	0.661535	5.45217	-0.419235	-2.28395	0.767211	0.724215	-1.87001	2.53035	-2.19694	-0.909202	1.21284	0.801871	-0.159824	0.0542121	0.78913	1.38339	-0.639568	-2.75227	-0.442029	-2.27145	-0.668773	-0.858936	-1.18658	-0.327694	-1.00034	-1.03824	-1.54823	-0.215116	-0.158819	0.308443	0	-1.65711	0.925541	0.627027	0.510738	0.267849	0.942598	-0.0768046
Ki-67	P46013	# 0130	K1700-05D	US Biologicals	breast cancer marker	3.28642	6.4391	2.64137	0	0	0	0	0	0	0	0	0	0	0	0	0	0	0	0	0	0	0	0	0	0	0	0	0	0	0	0	0	0	0	0	0	0	5.65637	0	0	0	0
PR(Progesteronreceptor)(neu)	P06401	# 2662	8757	Cell Signaling	breast cancer marker	2.34232	1.60396	-3.17324	4.27986	-0.936128	3.0272	-0.234174	-3.17324	2.45106	4.62062	-3.17324	1.37937	-3.17324	-3.17324	-0.135422	0.285763	2.84503	9.20089	-3.17324	-3.17324	-3.17324	-3.17324	2.16278	-3.17324	-1.24616	0	-3.17324	0.446477	1.44551	-3.17324	-3.17324	2.48629	-3.17324	-3.17324	0.522878	3.29015	1.65212	5.04044	4.76738	-3.17324	0.352052	0.347447
Vimentin	P08670	# 1814	5741	Cell Signaling	breast cancer marker	0.21035	-3.48518	1.54024	-3.48518	0.0102384	-0.237017	-0.379609	-3.48518	1.48307	1.42936	0.288508	1.15803	-3.48518	-3.48518	0.0824534	0.322546	-0.0103116	-3.48518	-3.48518	0.394836	0.145135	-3.48518	0.0976252	-3.48518	-3.48518	-1.93955	0.171208	-3.48518	-1.27185	1.09788	2.48094	1.83808	1.45216	-3.48518	1.3823	0.125956	0.538341	-3.48518	-3.48518	1.64951	-3.48518	-3.48518
Vimentin-pSer56	P08670	# 1538	7391	Cell Signaling	breast cancer marker	4.14422	2.37203	-8.50515	3.01123	0.679012	0.133332	-7.20755	-1.39172	1.78	5.77776	-11.1845	-11.1845	-2.4063	-6.1017	-5.73051	1.51913	3.714	5.47402	-4.87135	-4.30769	-7.85056	-1.53087	3.75065	-3.6868	2.17487	1.06251	-1.99983	1.81352	2.47814	2.34065	-4.50955	-1.53061	2.46392	0.952069	1.16465	4.04521	-4.99361	3.55646	5.73077	-0.637003	0	-4.47514
FLOWER(C9orf7)	Q9UGQ2	# 2596	orb164624	biorbyt	Cancer marker	0	0	0	4.55201	0	0	6.86122	0	0	0	0	0	0	0	0	0	0	0	0	0	0	0	5.34317	5.22387	3.61358	0	0	0	0	6.89145	0	6.583	0	0	0	0	0	0	0	0	0	0
cdc2(CDK1)	P06493	# 1194	9112	Cell Signaling	Cell cycle	9.19882	9.50525	0	6.43749	4.75451	0	0	7.12635	#NUM!	#NUM!	0	0	#NUM!	#NUM!	#NUM!	0	6.1877	8.96815	0	5.48205	0	0	0	0	0	0	0	2.99583	0	0	0	0	0	0	0	0	#NUM!	#NUM!	6.77491	5.98516	0	9.62346
CDK2	P24941	# 2057	2546	Cell Signaling	Cell cycle	2.24316	2.44309	-1.16533	0.619055	1.42459	1.36306	0.331684	-5.74279	0.0718385	0.894397	-5.74279	-0.437269	-3.12383	-2.60868	-0.0382164	0.826478	1.15156	2.47695	-0.0487039	0.433164	-5.74279	-3.09279	0.852067	-2.38014	-0.868804	-1.81173	-1.65501	-1.13425	-0.209368	0.908016	0.822826	0.69327	0.0144543	1.11104	-0.197233	-1.15741	-0.798554	2.42679	1.20395	-0.0146006	-5.74279	1.2779
CDK2-pThr160	P24941	# 2157	2561	Cell Signaling	Cell cycle	0	4.83039	0	3.78183	0	0	0	0	0	0	0	6.48422	0	0	3.17532	0	0	5.28347	4.07213	0	0	0	0	0	0	0	0	0	0	0	0	0	0	4.22893	0	3.9021	6.55878	4.90718	0	4.84157	0	6.53476
CDK4	P11802	# 2351	12790	Cell Signaling	Cell cycle	2.49	2.9881	-1.60874	0.155681	-0.195673	0.412363	-0.0701923	-2.00311	0.357021	1.92846	-1.48728	0.539249	-2.34813	-3.34061	-1.12384	-0.278143	0.291991	2.04827	0.130174	0	-3.02345	-4.53462	0.381162	-2.36489	-0.02442	-1.8239	-1.1632	-0.932416	0.173077	1.32888	1.02831	0.757546	1.4794	0.210915	0.422689	-0.553044	-2.19194	2.57635	1.64589	-0.369835	-1.06524	1.17061
CDK4-pThr172	P11802	# 2134	PA-64482	Invitrogen	Cell cycle	1.39347	1.86377	-1.6544	0.27672	0.780906	0.410921	1.4473	-5.44199	0.518956	1.50484	-1.87711	0.765126	-5.44199	-5.44199	-2.70373	-0.206008	0.55391	2.10764	0.407746	0.570254	-5.44199	-5.44199	-0.289422	-2.60084	0	-1.75804	-3.28424	-0.556414	-0.546751	1.49281	1.15277	-1.53609	1.38072	1.65182	-0.936664	-1.77145	-5.44199	1.8936	1.84852	-0.85676	-0.954502	0.979916
CDK6	Q00534	# 2700	sc-7961	Santa Cruz	Cell cycle	1.64472	0.270555	-6.08709	1.7253	0.378464	-0.102809	#NUM!	-1.95594	0	2.38948	-2.62006	-6.08709	1.20065	-0.723954	-0.198772	-0.485128	1.16997	2.83745	-6.08709	0.284786	-6.08709	-0.395819	2.63336	-3.08988	0.478247	0.0931377	-1.32987	-0.902587	-0.239381	2.47602	-2.14912	-0.41565	2.79147	1.0407	1.12976	2.52525	-1.45059	2.87715	2.67572	-1.50186	1.17641	-1.00042
CDKN2A	P42771	# 0338	10883-1-AP	Protein Tech Group	Cell cycle	1.08099	3.75559	-3.75042	1.19914	-0.0258667	-0.230711	0.306478	-0.154056	0.717754	3.32145	0.651902	-3.75042	-0.676265	-3.75042	-0.575103	-3.75042	0.133003	3.96641	-0.0870998	-0.548475	2.79501	-3.75042	1.20133	-3.24026	0.459745	#NUM!	#NUM!	-1.77012	-0.550967	0.932173	0.0690846	0.513561	0.904526	0.923297	-0.204866	-3.75042	-3.75042	3.89526	1.35807	-3.75042	0.0254111	-3.75042
CIP2A	Q8TCG1	# 1426	A301-454A	Bethyl	Cell cycle	3.0749	1.77106	-0.638234	1.29249	-7.476	1.90778	1.12946	-1.41015	1.06134	0.914605	-7.476	2.77139	-7.476	-7.476	-0.772849	0.386012	0.672691	2.27226	2.59378	1.30273	-7.476	-7.476	0.619413	-2.16662	0.371207	-1.53	-2.30906	-0.483448	-0.484491	-0.164123	0.874563	-0.21444	-0.0192791	0.700652	-0.846381	#NUM!	0.450809	1.86243	1.3245	0	-7.476	-7.476
Cyclin B1	P14635	# 1243	ab32053(2)	abcam	Cell cycle	#NUM!	#NUM!	-0.807071	0.53193	0.610035	-0.176784	-4.17382	2.36356	1.98526	1.61681	-4.17382	-4.17382	#NUM!	#NUM!	#NUM!	-0.776217	0	#NUM!	#NUM!	0.964936	0.0414626	-0.921782	-0.185074	-2.92953	-1.12158	-0.849978	-2.03255	-1.42228	-0.787151	1.67294	0.0782567	2.05587	2.09823	1.27321	1.08543	-4.17382	#NUM!	#NUM!	2.98304	-4.17382	0.0326501	6.83021
Cyclin B1 - phospho Ser133	P14635	# 2851	4133	Cell Signaling	Cell cycle	0	4.11931	0	0	#NUM!	#NUM!	#NUM!	#NUM!	0	0	0	0	#NUM!	#NUM!	#NUM!	#NUM!	#NUM!	0	0	0	0	0	0	1.29462	2.35334	0	0	1.68074	1.0917	4.37905	0	5.89968	5.74927	0	0	0	#NUM!	#NUM!	0	0	3.39523	0
CyclinD1	P24385	# 2354	2978	Cell Signaling	Cell cycle	6.38082	0	4.82618	4.50489	0	5.77802	2.16583	0	0	5.51329	0	6.15528	0	2.57223	3.68167	0	0	0	0	4.47354	0	0	0	0	0	0	0	0.952289	2.21946	0	0	4.92133	0	0	0	0	3.30952	4.48187	4.21385	0	0	0
CyclinE1	P24864	# 2120	4129	Cell Signaling	Cell cycle	0.697833	0.237126	0.499094	1.17942	0.218982	-8.27348	0.262962	-8.27348	-8.27348	1.6455	-8.27348	0.868541	-1.45516	-8.27348	1.27925	0.788838	1.00249	-0.0642907	0.8828	-1.63476	-2.01089	-2.07109	2.71968	-1.33257	-0.507828	-1.88726	-1.20157	-1.60964	-1.67611	0.916666	-0.0690657	2.75655	0.939785	0	2.00682	0.749601	1.96595	1.96582	1.38261	-8.27348	0.504312	-1.99896
E2F-1	Q01094	# 1106	3742	Cell Signaling	Cell cycle	-3.94838	-3.94838	0.551634	2.03809	-3.94838	-3.94838	-1.86346	-3.94838	3.93355	2.16029	-3.94838	-3.94838	-3.94838	-1.49545	1.78153	-3.94838	-3.94838	0.340446	0.17889	-3.94838	-3.94838	-0.748183	0.984511	-0.226004	1.91195	-0.204254	-1.65511	1.32549	1.13747	3.33938	1.19517	3.86916	4.76405	1.66714	2.52697	-0.220781	0.894572	2.00413	4.44327	2.68609	-0.37418	-3.94838
E2F-2	Q14209	# 1107	DR1095-100UG	Millipore	Cell cycle	1.46884	-1.05381	0.559974	0.583373	0.930336	1.3303	1.13053	-8.79674	1.40557	0.541162	-8.79674	-0.0477301	-3.64413	-2.83985	1.88835	1.37063	-0.356653	-0.0489684	0.484842	-0.172367	-2.30702	-3.97682	0.0462015	-1.06939	-1.34052	-3.51559	-3.58535	-1.05991	-1.62077	1.15581	0.275328	2.25194	1.11941	1.04127	1.33363	-2.62208	2.21638	0.514405	1.52268	-0.0674182	-0.102908	-4.36352
E2F-4	Q16254	# 1131	orb10571	biorbyt	Cell cycle	2.30341	-0.317379	1.36536	0.233495	2.3782	1.72235	2.00049	-13.1107	2.57769	1.19925	-5.5893	3.05214	-6.2536	-0.278723	2.10648	1.84909	-0.347752	-2.85374	2.46508	0.340286	-3.11377	-6.84175	-0.54702	-0.561666	-3.24971	-2.1383	-0.496646	-0.679862	-1.78004	0.425097	1.43311	2.58626	0.879576	2.35174	2.41702	-5.98207	1.85218	-1.34567	0.401754	-0.416975	-3.39112	-13.1107
MAD2L1	Q13257	# 1878	4636	Cell Signaling	Cell cycle	4.82641	5.01459	2.41904	5.6247	1.40314	-1.57093	-1.57093	1.69422	-1.57093	6.43838	-1.57093	3.29288	#NUM!	#NUM!	#NUM!	1.43239	1.67289	4.77807	2.51981	4.22283	-1.57093	-1.57093	3.57346	-0.951426	0	-0.025304	#NUM!	-0.0889461	1.52494	#NUM!	-1.57093	-1.57093	-1.57093	-1.57093	-1.57093	-1.57093	#NUM!	#NUM!	6.6147	-1.57093	-1.57093	4.5811
p53	P04637	# 1121	9282	Cell Signaling	Cell cycle	3.39856	-5.53219	1.57123	0.936335	1.98742	-5.53219	1.12024	-5.53219	-5.53219	1.79739	-5.53219	2.38448	-5.53219	-5.53219	3.68902	-5.53219	-5.53219	2.01074	-5.53219	1.10272	0.948986	-5.53219	-5.53219	0.135858	0	-1.24132	-5.53219	-0.0492808	-0.308911	1.6322	-5.53219	3.76884	1.76193	1.8397	2.60013	-5.53219	3.32219	-5.53219	2.08073	-5.53219	-5.53219	-5.53219
p53-pSer37	P04637	# 2063	9289	Cell Signaling	Cell cycle	4.34437	0	0	5.88433	0	5.66107	0	0	0	4.67623	0	0	0	0	2.62278	3.83982	3.03152	8.00724	0	3.07266	0	0	6.27368	0	3.74726	2.0103	0	2.81514	3.81255	0	0	3.98733	0	0	3.89038	4.26669	0	5.97708	5.11938	0	3.36775	#NUM!
PP2AC	P67775	# 2154	2259	Cell Signaling	multifunctional(PI3K/AKT)	3.27	1.90965	-1.02346	0.615823	0.765583	1.11808	1.19815	-3.47788	-0.840406	1.43781	-1.39267	2.63959	-7.38875	-7.38875	-1.63121	0	1.22957	2.20507	1.21182	2.05922	-2.93352	-7.38875	-0.675884	-0.2392	0.764136	-2.32333	-2.30673	0.223883	0.834191	1.47564	1.11962	0.984597	1.04294	0.122498	-1.01843	-3.32167	-3.1842	-0.37557	1.32101	-0.940025	-0.767247	1.42817
PP2AC-pTyr307	P67775	# 2170	AF3989	R&D	multifunctional(PI3K/AKT)	5.14358	0	0	0	0	6.12573	11.0435	0	0	0	10.9216	0	0	0	0	5.4132	8.61941	0	0	0	0	#NUM!	#NUM!	2.62345	3.27137	0	0	2.73416	0	5.53879	0	0	0	0	0	0	0	0	0	0	0	5.90354
Rb	P06400	# 2087	9313	Cell Signaling	Cell cycle	0	0	#NUM!	#NUM!	#NUM!	#NUM!	#NUM!	0	0	0	#NUM!	#NUM!	#NUM!	#NUM!	#NUM!	#NUM!	#NUM!	#NUM!	#NUM!	#NUM!	#NUM!	#NUM!	#NUM!	0.207976	3.39631	0	0	0	2.57163	4.77917	4.93959	5.06857	6.09025	6.38431	0	0	#NUM!	#NUM!	0	0	#NUM!	#NUM!
Rb-pSer795	P06400	# 2383	9301	Cell Signaling	Cell cycle	4.16304	0	2.27053	3.64729	0	0	0	0	0	3.92046	0	0	4.0398	0	0	3.08349	2.50686	0	3.75954	0	3.22895	0	0	0	0	0	0	0	0	1.5347	1.89844	2.08921	1.44549	2.34441	2.39355	3.00041	0	3.57498	0	0	0	0
Rb-pSer807/811	P06400	# 1907	8516	Cell Signaling	Cell cycle	3.56431	-3.18369	0.347799	2.27868	3.05871	1.08145	1.57582	-3.18369	-3.18369	-3.18369	-3.18369	-3.18369	-0.161375	-3.18369	0.402559	3.23917	3.90919	4.24627	1.36312	-3.18369	0.175323	-3.18369	0.145126	-3.18369	1.1219	-3.18369	-3.18369	-3.18369	-3.18369	-3.18369	1.27727	0.575368	3.87651	3.16303	-3.18369	-3.18369	-3.18369	2.06775	4.23355	-3.18369	0.264976	-3.18369
HDAC1	Q13547	# 1165	2062	Cell Signaling	Chromatin regulation	3.40721	1.89475	-4.26927	0.322734	0.842307	1.72522	-0.307368	-4.26927	1.24953	1.91521	-4.26927	1.88601	-4.26927	-4.26927	-4.26927	0.399183	-0.497268	1.40626	1.46681	1.61075	-4.26927	-4.26927	0.555243	-3.13677	-1.11337	#NUM!	#NUM!	-2.40444	-1.84499	0.405907	-4.26927	2.20704	1.31577	-4.26927	-4.26927	-4.26927	-4.26927	0.253245	1.72557	1.20132	-4.26927	1.17144
Histone H3 - phospho Ser10	P68431	# 1610	9701(1)	Cell Signaling	Chromatin regulation	4.75656	7.789	0	4.74682	3.19404	4.25668	3.12594	0	0	0	0	0	0	0	4.11677	3.62892	3.24383	7.59247	0	0	0	0	0	#NUM!	#NUM!	#NUM!	#NUM!	#NUM!	#NUM!	#NUM!	#NUM!	#NUM!	#NUM!	#NUM!	#NUM!	#NUM!	0	4.46807	0	0	0	0
Histone H3 - phospho Ser10	P68431	# 2849	9701(2)	Cell Signaling	Chromatin regulation	#NUM!	#NUM!	#NUM!	#NUM!	#NUM!	#NUM!	#NUM!	#NUM!	0	0	#NUM!	#NUM!	#NUM!	#NUM!	#NUM!	#NUM!	#NUM!	#NUM!	#NUM!	#NUM!	#NUM!	#NUM!	#NUM!	0	0	0	0	0	0	5.28958	4.31347	4.18437	0	0	3.64317	0	#NUM!	#NUM!	0	0	#NUM!	#NUM!
HistoneH3	P68431	# 1757	9715	Cell Signaling	Chromatin regulation	1.54378	1.49616	-0.243881	1.21497	0.457045	-0.138586	-0.239771	-0.458857	-0.103043	1.12414	-2.43446	0.451622	-5.34925	-8.24123	0.179585	0.255368	0.109306	1.33724	0.597161	1.05226	-4.01263	-2.5142	2.48603	-0.0715401	0.433386	-2.08235	-2.45654	-0.248101	-0.308824	0.0260231	0.454435	0.361823	-1.52463	0.503279	-4.49281	-6.01368	-2.63429	1.4661	2.22988	0.553978	-1.16919	-0.0265011
LAMC1	P11047	# 2548	92921	Cell Signaling	Cytoskeleton	0.414217	1.15	-2.96267	1.982	0.137393	0.348489	-2.22395	-1.37546	0.828319	1.69052	-0.829892	-0.321659	-0.732152	-5.44131	-2.51597	1.17082	2.6239	2.65105	#NUM!	1.74509	-1.03339	-1.50064	0.254878	-3.62292	0.673119	-0.579535	-1.19803	-1.03927	0.816603	1.26285	0.407006	-0.682251	1.53751	-0.134375	-1.18206	0.277427	-1.45689	1.75258	2.6396	-5.44131	0.430568	0.0142776
Tau	P10636	# 2763	sc-32274	Santa Cruz	Cytoskeleton	3.92039	5.20321	-4.5742	-4.5742	-2.12687	-4.5742	-4.5742	-1.61938	0.635058	6.1317	-4.5742	-4.5742	#NUM!	#NUM!	#NUM!	-1.99972	-4.5742	5.73123	0.185338	-4.5742	-1.24028	-4.5742	-4.5742	-2.83355	5.33708	0	-4.5742	3.86867	3.95968	4.17702	5.21681	5.15996	7.66311	7.33487	-0.246236	1.12965	#NUM!	#NUM!	6.19704	0.216144	-0.480626	0.56868
Tau-pSer202	P10636	# 2218	39357	Cell Signaling	Cytoskeleton	7.67309	8.48336	2.64137	3.84939	3.33287	0	5.11579	0	0	7.62816	3.93792	0	#NUM!	#NUM!	#NUM!	4.26635	0	7.09618	6.80252	0	3.43177	0	0	0	0	0	0	0	2.03726	0	0	3.8163	0	3.82719	0	0	#NUM!	#NUM!	7.51737	5.77286	4.32552	0
alpha-Tubulin	P68366	# 2141	302211	Synaptic Systems	Cytoskeleton / Cell Cycle	1.47148	0.957391	-0.596535	0.25691	-0.102311	0.445908	0.0955333	-2.19771	0.917439	1.41387	-0.174248	1.76992	-2.26291	-3.7739	-0.626104	0.370062	0.385306	1.15531	0.857422	0.557444	-0.419481	-2.19552	1.10701	-4.80619	-1.22692	-1.0906	-1.55393	-1.73411	-1.36133	0.154435	0.157019	-0.321155	0.554417	-1.25165	-0.996577	-1.57157	-0.277469	1.01829	1.3202	-0.183408	0.167492	1.29781
Tubulinacetylated	P68366	# 0912	T6793	Cell Signaling	Cytoskeleton/Cell Cycle	1.2974	1.79162	-1.20796	-0.00500488	-0.289491	-0.150407	1.14664	-1.77547	0.160799	1.05053	-1.99428	1.33721	-3.19439	-2.78221	-0.100329	0.676514	0.539013	1.07705	1.33215	0.838285	-1.68873	-2.26419	0.0554045	-4.12449	-2.07766	-2.28757	-1.57713	-2.21062	-2.29061	0.869197	0.58338	0.469831	1.4352	-8.94131	-0.045961	-0.828418	0.506866	0.00498758	1.46403	0.0997072	-0.342522	0.170808
Tubulinbeta-1chain	Q9H4B7	# 2535	MAB16676	Abnova	Cytoskeleton/Cell Cycle	1.38586	0.618782	-1.08558	0.0793972	-0.186479	0.456141	-0.0734124	-1.82547	0.890546	1.12818	-1.20288	0.995547	-2.47822	-3.26517	-0.0592453	0.387245	0.484464	0.957817	0.607145	0.11496	-1.44275	-2.77493	0.551643	-4.59611	-1.52697	-1.56571	-2.06331	-1.84089	-1.56025	0.846174	0.506004	0.442502	1.13814	-0.881185	-0.453762	-1.44004	-0.0293997	0.718721	1.56012	0.0288125	-0.473726	0.798197
53BP1	Q12888	# 1525	4937	Cell Signaling	DNA damage response	2.47177	1.53339	-0.99828	0.941776	3.00203	0.214063	0.356114	-1.77794	0.713165	1.95394	-5.21818	0.347724	-2.21357	-2.43341	-0.625781	2.50448	0.882051	1.73529	0.716439	-0.753204	-0.368423	-2.70312	0.167217	-2.85122	-0.436239	-0.169206	-1.88566	-2.05186	-2.22048	0.0232428	-0.110295	-0.0236234	0.682636	2.17845	1.18933	0.273215	-1.15659	-0.406162	1.31352	0.473244	-5.21818	-5.21818
53BP1-pThr543	Q12888	# 1497	3428	Cell Signaling	DNA damage response	0	3.23232	2.08497	3.01827	4.41643	0	0	0	0	0	0	0	0	0	0	4.53937	3.33218	3.34129	3.63823	0	0	0	0	0	0	0	0	0	1.41897	0	0	3.85217	0	4.04769	0	3.44201	0	0	0	5.20972	3.66731	0
PARP	P09874	# 0708	9532	Cell Signaling	DNA damage response	4.06672	5.335	0.206009	0.862085	0.00888827	0.162906	-1.2837	-5.15198	2.32133	1.85733	-5.15198	2.2932	-5.15198	-2.55704	-1.10518	-0.835004	-0.978168	-5.15198	1.5268	1.03702	-1.40302	-5.15198	-0.100701	-2.24788	-0.93581	-0.241082	-0.873719	-0.437493	-0.340701	0.371396	1.5671	1.0615	0.595005	2.37106	0.327143	-1.3554	-0.0979275	3.24227	1.24751	0.462992	-0.00894337	1.45116
PARP-cleavedAsp214	P09874	# 1044	9541	Cell Signaling	DNA damage response	5.79863	7.29516	3.60237	4.19192	4.93537	3.96623	4.15266	0	4.56771	0	0	8.16841	0	0	0	2.70693	3.11691	6.82303	5.03416	4.28212	5.28239	0	6.87231	0	0	0	0	1.33515	0	0	0	0	0	0	0	0	0	3.46807	0	0	5.728	7.20801
Rad51	Q06609	# 0735	ab109107	abcam	DNA damage response	4.85553	0	0	4.19192	4.19404	5.09046	4.32699	0	0	4.39912	0	0	0	0	2.69317	4.09321	4.32502	4.87734	0	3.28212	0	0	4.43985	0	2.62752	1.92136	0	0	2.17287	0	0	0	0	0	0	0	0	4.77886	4.81899	0	0	3.60315
alpha-SmoothMuscleActin	P62736	# 2107	14968	Cell Signaling	EMT	5.26126	3.53811	-2.65666	3.93956	2.69918	1.70632	2.9397	4.96036	-2.65666	-2.65666	-2.65666	-2.65666	#NUM!	#NUM!	#NUM!	2.62677	-2.65666	3.49786	1.05557	2.15071	-2.65666	0.645414	2.94119	-1.8778	-0.168869	0	-0.835944	0.678485	1.34549	1.19996	-2.65666	-2.65666	1.78883	-2.65666	-2.65666	-2.65666	#NUM!	#NUM!	-2.65666	-2.65666	-2.65666	2.77656
E-Cadherin	P12830	# 2287	sc-59778	Santa Cruz	EMT	0.902409	0.3156	-4.68689	4.59511	-0.27046	5.86451	2.90398	3.52644	-4.68689	1.47276	1.19517	-4.68689	#NUM!	#NUM!	#NUM!	1.34954	2.94997	-0.419601	-4.68689	4.08274	#NUM!	-1.04983	0.940584	-4.68689	-0.532921	-0.16857	-4.68689	-4.68689	0.582139	-0.753647	-4.68689	-4.68689	0.150918	-0.485777	-0.771174	0.670121	#NUM!	#NUM!	5.95156	-4.68689	5.96377	4.915
E-Cadherin-pSer838/840	P12830	# 0203	2239-1	abcam (Epitomics)	EMT	0	0	3.63172	3.01827	0	0	0	0	0	0	0	0	0	0	5.93989	0	3.59283	0	4.68798	2.82755	0	2.51507	0	#NUM!	#NUM!	#NUM!	#NUM!	#NUM!	#NUM!	0	0	0	0	0	0	0	6.93811	6.3029	0	0	0	0
Snail	O95863	# 2070	3879	Cell Signaling	EMT	2.66858	2.16612	2.37195	1.13691	-0.0233461	0.175715	-0.389247	-5.2277	1.94291	0.935704	-1.55056	2.73099	-5.23122	-4.58688	-1.44242	0.430829	-1.03232	0.657157	2.24944	2.10842	0.32387	-1.39335	-1.15326	-1.88738	0	-0.652148	-0.583592	0.26064	-0.39577	-0.588006	-0.63614	-1.45392	-0.339369	0.69058	-0.289859	-3.74402	-0.999021	0.365385	1.85233	1.75954	-1.20297	2.23514
HIF1beta(ARNT)	P27540	# 2084	5537	Cell Signaling	Hypoxia	2.24619	2.3791	-0.044554	1.10214	-0.927397	0.787837	0.0435118	-0.146141	1.10542	2.21231	-0.714816	1.59354	#NUM!	#NUM!	#NUM!	0.862952	1.43493	2.17856	-0.465612	1.10837	-1.55841	-1.36881	0.219193	-2.90359	-1.49757	-1.07098	-1.75591	-0.549717	-0.278783	0.0610049	-0.527334	-0.548066	-0.0554643	0.953756	0.158923	0	#NUM!	#NUM!	2.30011	-0.316979	-0.0860372	2.19974
CD11c	P20702	# 2551	45581	Cell Signaling	Immune cell marker	0.56363	-0.195626	#NUM!	#NUM!	0.172239	2.87133	-1.00797	2.22171	0.74714	-3.34664	-3.34664	2.38182	#NUM!	#NUM!	#NUM!	-3.34664	-3.34664	3.74342	#NUM!	3.21788	1.17676	#NUM!	#NUM!	-3.34664	0.3955	-1.41144	-3.34664	-1.65739	-3.34664	-3.34664	1.7799	1.77499	-3.34664	-3.34664	-3.34664	-3.34664	#NUM!	#NUM!	0.887384	1.65363	1.99309	2.40851
CD16	P08637	# 2552	80006	Cell Signaling	Immune cell marker	-3.2336	-3.2336	#NUM!	#NUM!	-3.2336	1.40159	-0.620303	-3.2336	1.73465	0.589021	-3.2336	-3.2336	#NUM!	#NUM!	#NUM!	1.29149	0.506465	-3.2336	-3.2336	2.11984	-3.2336	#NUM!	#NUM!	-0.787307	0	-0.590354	-0.37877	-0.387677	-0.271069	2.67139	0.568165	3.59994	3.83578	1.61005	0.971884	0.958244	#NUM!	#NUM!	-3.2336	1.89595	2.76463	0.497306
CD25	P01589	# 2550	13517	Cell Signaling	Immune cell marker	1.00639	1.28288	#NUM!	#NUM!	-4.60196	0.158217	0.0304434	-1.43301	0.00372126	0.432162	-1.18646	0.96395	#NUM!	#NUM!	#NUM!	0	0.23692	1.90926	0.543233	-4.60196	-4.60196	#NUM!	#NUM!	-3.0918	-1.35476	-1.77241	-0.914952	-1.60785	-1.55951	1.73599	-4.60196	1.01556	0.860344	-4.60196	0.518909	0.818358	#NUM!	#NUM!	-4.60196	1.11713	-4.60196	-0.946345
CD3epsilon	P07766	# 2316	4443	Cell Signaling	Immune cell marker	0	0	#NUM!	#NUM!	0	0	0	0	0	0	0	0	#NUM!	#NUM!	#NUM!	0	0	0	0	0	0	#NUM!	#NUM!	0	1.36337	0	0	0	0	0	0	0	0	0	0	0	#NUM!	#NUM!	0	0	0	0
CD4	P01730	# 2619	PA5-87425	Thermo Fisher Scientific	Immune cell marker	2.19395	0.850875	#NUM!	#NUM!	0.574037	-0.508185	0.986496	-9.17924	0.622671	-9.17924	-9.17924	-9.17924	#NUM!	#NUM!	#NUM!	0.406039	0.00104294	0	0.270412	-0.980513	-9.17924	#NUM!	#NUM!	0.584503	-0.893506	-3.74901	-3.42767	1.09516	-0.606684	0.741274	-9.17924	3.2689	0.572035	0.245549	1.98859	-2.42249	#NUM!	#NUM!	0.959006	-1.99575	-1.14998	-0.976728
CD56	P13591	# 2556	3576	Cell Signaling	Immune cell marker	0	0	#NUM!	#NUM!	0	0	0	0	0	0	0	0	#NUM!	#NUM!	#NUM!	3.06386	2.48133	6.38444	0	0	0	0	0	0	4.5462	1.85597	0	2.65707	1.61294	3.81673	0	0	0	4.05901	0	0	#NUM!	#NUM!	0	0	0	0
CD68	P34810	# 2554	86985	Cell Signaling	Immune cell marker	2.4225	-0.0743432	#NUM!	#NUM!	-0.881856	0.817002	-0.305734	1.40986	0.326756	2.96673	-4.65599	0.0243745	#NUM!	#NUM!	#NUM!	0.535458	0.850868	1.89364	-4.65599	-0.583329	-4.65599	#NUM!	#NUM!	-2.9009	1.05866	-1.19771	-1.34788	-1.84865	-1.88038	1.26789	2.15998	1.02997	-0.14441	1.45558	-0.635353	-0.675209	#NUM!	#NUM!	0.29075	0.417523	0	-0.522332
CD8alpha	P01732	# 2553	85336	Cell Signaling	Immune cell marker	0	0	#NUM!	#NUM!	0	3.70527	0	0	4.24578	0	0	0	#NUM!	#NUM!	#NUM!	0	0	5.41168	0	0	0	#NUM!	#NUM!	0.416294	1.66043	2.28548	0	0	0	0	0	0	0	0	0	3.78531	#NUM!	#NUM!	0	0	0	0
HLA-A,B,C	n.a.	# 0544		AG Stevanovic	Immune cell marker	1.22294	-1.72843	1.91464	2.15077	2.97698	2.56884	4.00603	-5.44335	1.81441	-5.44335	-5.44335	3.49392	-5.44335	-2.14796	3.71936	2.77165	1.43763	-5.44335	-1.73112	0	-0.713499	-5.44335	2.34752	-5.44335	-5.44335	-5.44335	-5.44335	-1.33218	-2.81651	1.78989	0.816542	3.39344	-0.232986	2.60221	2.02607	-5.44335	3.17794	2.04538	-0.356884	-0.724266	0.931316	#NUM!
PD1	Q15116	# 2128	86163	Cell Signaling	Immune cell marker	0	0	2.83881	3.17697	2.26512	5.77802	0	0	0	0	0	0	0	0	0	0	0	0	0	3.26249	0	3.0521	0	0	0	0	0	0	0	0	0	0	0	0	0	0	0	4.60052	0	0	0	0
PD-L1	Q9NZQ7	# 2603	13684	Cell Signaling	Immune cell marker	0	0	0	0	2.47157	6.00716	2.5544	0	0	0	0	0	0	0	0	3.95085	2.7825	3.53394	0	3.02686	4.54543	2.81992	3.63916	0	0	0	0	0	0	0	0	4.73131	4.57478	4.16753	3.55991	0	0	3.99645	4.0183	0	0	3.95678
JNK/SAPK	P45983	# 1319	9252	Cell Signaling	JNK signaling	1.39253	0.0190755	-0.765112	-0.596928	-0.207516	0.665126	-0.521758	0.599351	1.23349	1.94035	-0.465935	1.59743	#NUM!	#NUM!	#NUM!	0	0.731476	0.572528	1.40013	0.392408	-0.882647	-2.85522	0.116385	-2.46755	-1.33306	-1.63477	-1.98379	-1.47485	-1.52906	0.324102	-0.32962	0.339084	0.143627	-0.239497	-0.483602	-1.45805	#NUM!	#NUM!	1.24188	0.922714	-0.0467438	0.304493
JNK/SAPK-pThr183/Tyr185	P45983	# 1200	4668	Cell Signaling	JNK signaling	2.91885	1.60852	-0.542133	0.860886	-0.061528	1.74605	-0.586696	0.496762	1.58299	3.23561	-0.288122	2.15179	#NUM!	#NUM!	#NUM!	-0.0322816	1.60637	1.54944	1.69957	0.606917	-4.41411	-4.41411	0.950328	-3.10474	0	-1.43019	-4.41411	-0.949375	-0.442486	0.416038	-0.0807404	1.00574	0.457645	-0.225822	-0.731055	-4.41411	#NUM!	#NUM!	2.24618	-4.41411	-0.461404	0.279634
A-Raf	P10398	# 1859	4432	Cell Signaling	MAPK	2.71592	1.31593	-6.18086	0.12711	-6.18086	-6.18086	-6.18086	-6.18086	0.746751	0.845043	-6.18086	1.69902	-6.18086	-6.18086	0.956043	-0.139401	-6.18086	1.23695	1.34216	0.676442	-1.49	-6.18086	0.676533	2.01032	2.29738	-2.44145	-1.53856	2.08663	2.09453	-6.18086	-6.18086	2.73644	2.70187	-6.18086	-6.18086	0.832898	-6.18086	-6.18086	2.19386	-6.18086	#NUM!	-0.462234
A-Raf - phospho _Ser299	P10398	# 3066	4431	Cell Signaling	MAPK	#NUM!	#NUM!	#NUM!	#NUM!	#NUM!	#NUM!	#NUM!	#NUM!	#NUM!	#NUM!	0	0	0	0	4.27813	#NUM!	#NUM!	#NUM!	#NUM!	3.24259	0	0	0	0	0	0	0	0	1.3026	0	0	3.9028	0	0	0	0	0	4.30679	#NUM!	#NUM!	#NUM!	#NUM!
b-Raf	P15056	# 2597	14814	Cell Signaling	MAPK	1.56882	0.460293	0.64434	1.14942	-1.14389	0.862407	0.494819	-0.977504	1.153	1.91931	-4.85832	0.905186	-4.85832	-4.85832	0.0911842	0.499531	-0.265488	1.87136	-4.85832	0.780395	-0.947897	-4.85832	0.294245	-2.12253	-0.236364	-0.436912	0.139207	0.158367	-0.0973386	-4.85832	-0.247168	-0.164252	-0.401601	-0.260155	0.130839	-0.196998	-0.273169	2.01259	2.12166	0.298449	-0.236818	1.83229
b-Raf-p_Ser445	P15056	# 2459	2696	Cell Signaling	MAPK	-1.20103	-1.62525	1.5948	2.30416	-4.3116	-4.3116	-4.3116	-4.3116	-4.3116	-4.3116	-4.3116	1.3441	-4.3116	-4.3116	0.59411	-4.3116	-1.24531	-4.3116	-4.3116	1.38677	-0.302772	-1.46896	1.32173	-1.89228	0.262216	0.0485798	0.2714	0.45786	0.48823	0.40752	-0.467612	0	0.0764075	-0.275312	0.462003	0.305907	0.45043	2.7757	-4.3116	-4.3116	0.175886	2.61347
c-Raf	P04049	# 1901	9422	Cell Signaling	MAPK	2.74007	2.01018	-4.37883	1.89442	-0.0794344	0.42846	0	-4.37883	2.63249	1.01178	-4.37883	2.2581	-4.37883	-1.8066	0.0649797	0.0650659	-4.37883	3.71123	0.207873	1.05578	-0.833399	-4.37883	1.40942	-3.91484	-1.13796	-1.43813	-2.46457	-2.12312	-1.08781	-0.0227921	0.394078	0.177739	0.590228	0.53193	-4.37883	-4.37883	1.75601	3.60069	1.56792	0.0588446	-4.37883	1.03167
c-Raf-pSer259	P04049	# 2054	9421	Cell Signaling	MAPK	2.48672	2.411	-1.10781	1.77895	1.64084	0.0777496	-0.0821796	-1.48242	2.88417	0.707305	-4.70027	3.42163	-4.70027	-4.70027	-0.855104	-0.132749	1.07699	3.70032	0.770403	2.8461	-0.280376	-4.70027	2.17945	-4.70027	-0.27814	-1.72436	-2.65618	-2.24673	-0.759366	-4.70027	1.23118	0.39439	0.997886	2.22486	-4.70027	-4.70027	1.57726	3.64384	1.71255	-4.70027	-1.38911	0.725414
Erk1/2	P28482	# 2680	4695	Cell Signaling	MAPK	1.66329	0	0.250801	0.482759	-0.0307365	0.408404	0.150356	-1.54704	-0.612497	0.945729	-0.391688	1.86831	-2.78492	-3.84943	-0.1835	1.01833	0.72484	1.76637	0.625326	1.25842	-1.04297	-3.63391	0.573191	-1.42131	0.0241967	-1.36445	-2.13183	-0.460383	-0.379441	0.440101	0.841943	0.0990664	0.621124	0.101623	-0.354246	-1.10068	-0.530275	1.21236	1.22462	-0.283959	-0.125761	0.420758
Erk1/2-pThr202/Tyr204	P28482	# 2059	4370	Cell Signaling	MAPK	0.133611	0.824318	-0.284489	1.75766	0.61853	1.86412	2.15936	0.780026	1.51133	2.89463	-0.28188	-7.92164	-2.01609	-1.30017	-0.964965	0.26811	0.849043	1.7098	1.99287	0.547625	-7.92164	-7.92164	0.259174	-3.5535	0.853549	-0.313589	-2.68805	-1.29693	-0.525144	0.0850974	-0.894687	-0.416373	1.4507	-7.92164	-1.15886	-0.0465398	0	-7.92164	1.95383	0.591693	0.498045	1.42994
MEK1	Q02750	# 2477	9124	Cell Signaling	MAPK	3.23892	-0.325484	-6.98268	-0.304543	3.08694	1.87268	0.23784	-2.4429	5.83769	0.349116	-1.50306	-0.50548	-6.98268	-6.98268	-6.98268	2.11264	0.104914	1.23635	6.18727	0.108179	-2.56279	-6.98268	-0.948994	-3.71764	-3.14872	-3.19445	1.14683	0.536778	-0.713837	-1.37214	-6.98268	0.550974	0.175336	4.78066	5.80567	-2.58439	-6.98268	0.963609	0.634084	-1.04382	2.22427	0
MEK1/2-pSer217/221	Q02750	# 2077	9154	Cell Signaling	MAPK	-4.31452	3.81411	-0.0564817	3.2023	-4.31452	1.87039	1.69931	0.244369	-4.31452	-4.31452	-4.31452	2.13425	-0.935511	0.15079	-0.72827	1.71939	1.9815	-4.31452	-4.31452	1.94797	-4.31452	-4.31452	2.03933	-4.31452	1.2519	0.294612	-4.31452	-1.61997	0.715129	1.67363	0.304761	0.18562	2.40884	-4.31452	-4.31452	0	1.05692	3.18103	-4.31452	-4.31452	1.45607	2.80052
MEK2	P36507	# 1789	9125	Cell Signaling	MAPK	2.60559	2.62053	-0.128192	1.53361	-0.582716	0.770275	-0.549932	-1.75982	0.217488	1.74396	0	2.36082	-4.92876	-2.03003	-0.61296	-0.0947199	0.17984	3.24759	1.95607	1.52761	-0.7553	-4.92876	1.05082	-3.71032	0.149081	-1.22932	-4.66565	-1.36697	0.0158504	-0.0787079	0.189204	-4.92876	0.588197	-0.471007	-4.92876	-0.749783	-0.822774	1.96815	1.7647	-0.384172	-0.152927	1.56696
NF1(Neurofibromin)	P21359	# 2143	14623	Cell Signaling	MAPK	4.37805	0	2.60237	3.13116	4.06453	5.36299	3.16583	0	0	0	0	0	#NUM!	#NUM!	2.64662	4.26635	2.31783	0	0	0	0	0	0	0	0	1.85597	0	1.9803	0	0	0	0	0	0	0	0	0	0	0	0	0	3.89265
p38MAPK	Q16539	# 2021	9212	Cell Signaling	MAPK	1.69474	0.019432	-0.0623119	0.622395	-0.192289	0.430241	0	1.25353	0.762071	1.56771	-0.0519748	2.30804	#NUM!	#NUM!	#NUM!	0.364851	0.785177	0.256359	0.727896	1.25058	-0.0813388	-2.62083	1.56115	-2.85523	-0.988588	-1.7109	-1.62978	-1.40007	-1.04096	-0.940266	-1.2838	-0.78975	-1.20354	-1.61182	-2.2784	-3.27811	#NUM!	#NUM!	1.52284	0.496231	0.735133	1.64452
p38MAPK-pThr180/Tyr182	Q16539	# 1223	4511	Cell Signaling	MAPK	1.64666	2.79765	0.814971	1.64587	-1.95544	3.76376	0.143688	0.493296	1.15635	1.65979	-0.327494	0.81817	#NUM!	#NUM!	#NUM!	0.801374	4.17864	0.899212	1.8122	0	-4.30148	-4.30148	0.190835	-2.16162	-0.579989	-4.30148	-1.79795	-1.4329	0.147775	-4.30148	-4.30148	-4.30148	-4.30148	-4.30148	-4.30148	-4.30148	#NUM!	#NUM!	2.32867	-4.30148	-4.30148	0.665717
Ras	P01116	# 1719	8955	Cell Signaling	MAPK	1.91896	1.04689	-1.23957	0.790262	0.749313	0.367809	-0.122379	-2.41644	-0.151472	1.29417	-5.53476	0.738699	-5.53476	-5.53476	-0.679321	-0.125446	0.0669901	1.827	0.224778	0.535084	-5.53476	-5.53476	1.18363	-1.09666	0.197902	-1.83857	-2.85154	-0.62349	0.0248535	0.537685	0.298788	0.678101	0.495698	1.34283	-1.5403	-5.53476	-1.94961	0.554798	1.63	-1.26147	-1.93671	0
RSK 1 (p90RSK)	Q15418	# 0246	ab32114	abcam	MAPK	#NUM!	#NUM!	#NUM!	#NUM!	0	-0.574692	0.620962	#NUM!	#NUM!	#NUM!	#NUM!	#NUM!	#NUM!	#NUM!	#NUM!	-0.317036	0.314638	#NUM!	#NUM!	#NUM!	#NUM!	#NUM!	#NUM!	#NUM!	#NUM!	#NUM!	#NUM!	#NUM!	#NUM!	#NUM!	#NUM!	#NUM!	#NUM!	#NUM!	#NUM!	#NUM!	#NUM!	#NUM!	#NUM!	#NUM!	#NUM!	#NUM!
RSK 1/2/3	Q15418	# 0870	9347	Cell Signaling	MAPK	3.37468	1.20701	-1.92	0.547214	#NUM!	#NUM!	#NUM!	-2.82129	0.535674	0.690049	-6.4721	-6.4721	-6.4721	-6.4721	-0.321589	#NUM!	#NUM!	1.7179	2.36735	-6.4721	-6.4721	-2.78397	-1.07978	-1.22739	0.574758	0	-1.36368	0.681204	0.582657	1.64071	1.54489	0.399259	0.616344	1.07072	-0.49092	-1.68679	-0.250642	0.301149	1.78182	0.4589	-1.297	-0.552383
RSK1(p90RSK)-pThr573	Q15418	# 1968	ab62324	abcam	MAPK	4.04218	5.02548	0	4.23586	0	3.57521	3.42887	0	0	3.92046	0	0	3.40623	2.37631	0	3.38183	4.93136	3.99337	5.23161	2.7731	0	0	0	0	4.40605	1.60221	0	1.36733	3.31981	0	0	0	0	0	0	0	3.38352	4.84444	4.29292	0	0	0
Cyp1B1	Q16678	# 2698	sc-374228	Santa Cruz	Metabolism	1.91674	1.0036	0.665375	0.290774	0.375719	-0.365012	-0.796796	1.35974	0.157623	-0.839243	0.324544	1.98668	-0.851925	-1.73152	0.828651	-0.817427	-0.333968	-4.73586	-4.73586	0.336805	-1.10554	-1.27851	0.21589	-3.83068	0.113655	-0.576697	-2.29383	-1.19625	-0.840621	2.16436	-0.569942	0.00244209	1.95043	0.937859	-0.197536	1.58404	1.90316	-0.00244623	-4.73586	-4.73586	1.01891	3.84796
GLUT-1	P11166	# 1596	07-1401	Millipore	Metabolism	2.24197	1.73469	0	0.579093	0.0450794	0.554014	0.89291	1.45922	-1.06106	1.91361	-0.428142	2.40356	#NUM!	#NUM!	#NUM!	1.16245	0.484612	2.16994	0.956165	2.42187	-1.64949	-4.6547	1.31681	-7.77767	-1.49253	-1.08667	-3.16306	-3.18232	-1.29115	-3.31686	-3.24012	-3.71747	-1.37771	-10.4457	-3.85752	-4.0046	#NUM!	#NUM!	1.21236	-3.52658	0.689581	3.00211
IDH1	O75874	# 1316	8137	Cell Signaling	Metabolism	1.86925	1.74192	-1.29145	0.274849	-2.2793	-0.159138	-1.16102	0.337402	0.818204	0.246416	-1.15533	0.212066	#NUM!	#NUM!	#NUM!	0.432752	-0.224889	1.0502	1.28636	0.254514	-1.17835	-3.34523	2.21173	-5.04238	-1.9537	-2.772	-3.23619	-2.89774	-1.87968	-0.52855	0.397447	-1.89662	0	1.41544	-1.31715	-2.177	#NUM!	#NUM!	1.01595	0.450598	0.486469	1.22752
LDHA	P00338	# 1124	2012	Cell Signaling	Metabolism	2.41808	1.74724	-1.58964	0.214525	-0.587384	-0.527138	0.962116	1.84619	0.549884	1.71942	-0.974301	1.51151	#NUM!	#NUM!	#NUM!	0.425502	0.140695	1.4847	1.43969	2.39029	-2.65223	-4.67748	-0.489045	-2.48918	-0.0101584	-2.14021	-3.99154	0	-0.00469518	-0.298873	-0.783335	-1.71879	0.336064	0.923736	0.17977	-2.61363	#NUM!	#NUM!	1.54646	-1.61474	-1.10848	1.12718
PADI4	Q9UM07	# 2699	sc-365369	Santa Cruz	Metabolism	2.34602	0.886793	-0.0446331	5.07957	0.768938	0.45911	1.13694	-2.0686	-6.09381	0.943042	-1.98394	1.86379	-2.95331	-6.09381	1.0907	-0.665181	0.91108	3.93698	-0.113541	-0.537328	-6.09381	-1.67373	4.79098	-4.31967	-1.29945	-3.57732	-3.66304	-1.42485	-1.65764	1.02175	1.36376	0.109616	0.978764	0	-0.252529	-1.07885	1.71821	4.31835	1.38603	#NUM!	-1.32847	0.412662
FoxO3a	O43524	# 2358	2497	Cell Signaling	multifunctional(PI3K/AKT)	5.57	5.6682	0	0	4.69911	0	4.73762	0	5.01132	4.77109	0	0	0	0	5.74655	4.64882	#NUM!	5.31004	5.11822	0	4.086	0	0	0	0	0	0	0	1.55599	5.33383	0	7.56347	6.57349	0	0	3.77964	0	0	5.93446	0	3.98924	0
IKKalpha	O15111	# 0670	2682	Cell Signaling	NFκB	0	3.50192	0	2.61437	4.55337	0	0	0	4.58682	0	0	0	0	0	2.54878	0	4.22087	0	0	0	0	0	0	0	0	0	0	0	0	0	0	0	4.2334	0	0	0	0	0	0	0	0	0
IKKalpha-pThr23	O15111	# 2339	ab38515	abcam	NFκB	1.78878	1.4827	#NUM!	#NUM!	-0.346721	-1.0745	0	-2.201	2.9589	4.53234	#NUM!	#NUM!	#NUM!	#NUM!	#NUM!	-1.1957	-0.116002	0.23718	0.870477	#NUM!	#NUM!	#NUM!	#NUM!	-1.82755	1.58155	1.91916	0.105048	1.19298	2.45294	-0.152906	-0.266268	-1.43612	-0.624248	-0.31207	-1.28834	-2.58635	#NUM!	#NUM!	4.53761	1.4883	#NUM!	#NUM!
IKKepsilon	Q14164	# 1307	2905	Cell Signaling	NFκB	1.50247	2.08997	#NUM!	#NUM!	-0.110553	0.500917	-0.253227	-3.18644	#NUM!	#NUM!	#NUM!	#NUM!	#NUM!	#NUM!	#NUM!	-0.0807172	0.948798	1.49505	-0.398774	#NUM!	#NUM!	#NUM!	#NUM!	#NUM!	#NUM!	#NUM!	#NUM!	#NUM!	#NUM!	0.322828	0.123281	0	0.525734	-1.17823	-1.20458	-3.02213	#NUM!	#NUM!	#NUM!	#NUM!	#NUM!	#NUM!
IKKepsilon-pSer172	Q14164	# 1327	8766	Cell Signaling	NFκB	-5.32302	-5.32302	1.09094	0.748767	1.03446	0.952628	1.813	-5.32302	-0.875601	0.198089	-5.32302	-0.571098	-1.5187	-2.09871	2.98813	0.977284	0.562841	0.272695	-5.32302	-5.32302	-5.32302	-5.32302	0.837677	0.0188363	-1.51636	-3.14512	-1.77921	-0.172789	-0.909385	1.47377	0.572075	3.85486	1.6713	1.96991	2.83533	-1.46597	2.873	1.42189	2.15682	-5.32302	-0.0190855	-5.32302
NF-κB p100/p52 8 Peak1	Q00653	# 2587	4882(P1)	Cell Signaling	NFκB	1.5083	1.87961	-0.747421	2.15732	-1.93477	-0.0672089	0.46998	0.262885	0.771621	1.64043	-5.11417	1.35598	#NUM!	#NUM!	#NUM!	-1.28593	-0.539329	2.26777	-0.0704214	1.79139	-5.11417	-5.11417	1.42254	-2.56755	-0.983496	-0.843886	-0.724684	-0.0241327	0.787515	0.440878	0.0237357	-0.614025	0.215498	2.33823	#NUM!	-1.50303	#NUM!	#NUM!	2.9723	-5.11417	-0.971125	2.1113
NF-κB p100/p52 8 Peak2	#N/A	# 2587	4882(P2)	Cell Signaling	NFκB	1.6743	-0.115011	-1.85855	0.388715	0.23848	0.767734	0.31694	-1.63927	0.872265	1.89829	0.539424	1.77795	-1.99165	-3.16477	0.135323	0.853594	0.672776	1.36789	1.06667	1.35437	-0.507211	-2.91113	1.12397	-6.05352	-1.0466	-1.11489	-2.6382	-1.93625	-1.08558	0	-0.218615	-1.00647	0.986735	-0.0583961	-1.25629	-1.41994	-0.935799	1.17121	1.94264	0.261227	0.109229	0.659058
NF-κBp65-pSer468	Q04206	# 2062	3039	Cell Signaling	NFκB	3.8956	0.360437	-0.154944	0.568517	-0.906951	1.00792	0.769399	0.0498958	3.24973	2.98313	0.242675	-4.60092	-2.05351	-0.711349	-0.942516	-0.18772	0.301873	3.98178	3.14547	-0.00469137	-0.331699	-4.60092	0.929535	-3.37208	0	0.292379	-2.38953	-1.68443	-1.08917	0.75975	-0.00615684	1.42404	3.97096	0.556124	-0.0338822	-1.05507	0.206628	-0.856008	1.98674	0.542308	-0.219363	1.12998
4E-BP1	Q13541	# 0446	1557-1	abcam (Epitomics)	PI3K/Akt/mTOR	#NUM!	#NUM!	-0.947627	0.482029	0.00242231	-0.0664275	0.19742	2.17545	#NUM!	#NUM!	-1.0436	2.04969	#NUM!	#NUM!	#NUM!	0.270348	-0.146892	#NUM!	#NUM!	0.895161	-2.01321	-4.17639	-0.00242638	#NUM!	#NUM!	#NUM!	#NUM!	#NUM!	#NUM!	#NUM!	#NUM!	#NUM!	#NUM!	#NUM!	#NUM!	#NUM!	#NUM!	#NUM!	#NUM!	#NUM!	-0.171725	1.12393
Akt	P31749	# 2584	4685	Cell Signaling	PI3K/Akt/mTOR	1.44868	0.834619	-1.31888	0.730936	-0.844822	0.455702	-0.416223	1.71908	-4.3164	1.83824	0.137921	2.18177	#NUM!	#NUM!	#NUM!	-0.242686	0.896733	1.52497	2.06259	0.279829	-0.770968	-4.3164	0.299303	-3.00376	-1.27454	-4.3164	-4.3164	-1.85662	-1.34658	-0.0913847	-0.43138	-4.3164	0.604831	0	0.498192	-4.3164	#NUM!	#NUM!	1.15709	-4.3164	0.171091	1.58171
Akt-pSer473	P31749	# 2072	4060	Cell Signaling	PI3K/Akt/mTOR	1.88443	1.30158	-1.76378	0.156244	-0.145533	0.282143	0.174136	1.4771	0.452314	1.24681	-0.508896	1.7429	#NUM!	#NUM!	#NUM!	0.709314	-0.00225038	2.04557	0.70216	1.34106	-1.60974	-3.65923	-0.0162476	-2.34719	-0.441924	-1.95462	-2.07725	-1.40248	-0.190213	0.655346	0	-0.390047	0.311212	0.4396	-1.17002	-2.07243	#NUM!	#NUM!	1.7779	-0.477191	-0.623523	1.11345
eIF2 alpha	P05198	# 2164	2103	Cell Signaling	PI3K/Akt/mTOR	3.70101	2.14035	-1.69433	-0.422752	0.202679	0.744368	-0.36601	1.76507	0.822255	1.67884	-0.605492	1.87654	#NUM!	#NUM!	#NUM!	0.0795468	0.498093	2.08919	1.26213	1.67231	-4.61467	-4.61467	-4.61467	-3.5463	-0.467456	-4.61467	-4.61467	-1.36326	0.0840912	-0.410122	-0.448753	0	0.481876	0.444339	-4.61467	-4.61467	#NUM!	#NUM!	1.83313	-4.61467	-0.718543	0.37314
eIF2alpha-pSer51	P05198	# 1204	3398	Cell Signaling	PI3K/Akt/mTOR	1.39012	1.65259	0.00801317	0.320032	-0.643306	-0.313864	-0.668946	-1.26488	1.00639	1.59131	-0.434743	1.60411	-2.33118	-2.73173	-0.763183	-0.202149	-0.148979	1.731	1.13979	0.577692	-0.243008	-2.18128	0.860373	-2.95953	-0.825131	-1.36434	-1.38112	-1.30238	-1.00798	0.817757	0.51149	0.468282	0.878941	0.015645	-0.0552971	-1.21798	0.311331	0.383483	1.46565	0	0.0685054	2.01193
eIF4E	P06730	# 1860	2067	Cell Signaling	PI3K/Akt/mTOR	2.41211	1.97677	1.02767	0.528134	-4.6749	-0.0929003	-2.618	0.0872783	2.05631	2.17592	-4.6749	1.78104	-4.6749	-1.33848	0.264993	-4.6749	-4.6749	2.62458	2.50548	0.139235	-4.6749	-4.6749	0.402384	-2.40607	-1.81708	-2.42883	-2.00695	-0.666261	-1.40439	0.923931	-0.600609	0.517124	1.75644	-0.943462	1.2616	-1.05105	1.71761	1.3642	1.59378	-0.109844	-1.03031	1.27665
eIF4E-pSer209	P06730	# 1904	9741	Cell Signaling	PI3K/Akt/mTOR	2.15465	0.859267	0.926085	1.24394	1.46736	0.308555	0.821765	-0.418796	0.952618	0.739472	-5.85388	-5.85388	-5.85388	-2.60072	-0.0908694	1.66762	0	2.11968	1.23686	-5.85388	-0.995294	-2.42627	-1.441	-1.06884	0.221802	-0.223335	-0.471979	-0.417617	-1.96776	0.701165	1.33406	0.738793	0.992493	1.04748	0.0506338	-0.498771	-0.476385	-0.351542	0.835928	-0.568211	-2.07805	-2.19827
GSK3beta	P49841	# 2558	9315	Cell Signaling	PI3K/Akt/mTOR	1.74026	2.42866	-1.5833	1.15603	0.355912	2.35321	0.038439	-1.9579	-0.0124365	1.7701	0.0123302	2.71978	-2.81983	-3.67392	-0.689482	0.147772	0.791685	1.68011	1.53146	1.79311	-0.728305	-3.22111	1.369	-5.81928	-0.115966	-2.12551	-3.50207	-1.7416	-0.485886	0.239171	-0.370431	0.0787129	0.559371	-0.0310555	-6.43879	-2.69364	-0.392308	2.86703	2.09087	-0.631171	-0.164154	1.76592
GSK3beta-pSer9	P49841	# 2073	9336	Cell Signaling	PI3K/Akt/mTOR	-7.48041	-7.48041	0.96934	0.333782	-7.48041	-7.48041	-7.48041	1.67093	1.88223	1.82049	1.0264	-7.48041	1.36799	1.39211	0.900809	-7.48041	-0.01528	-0.0276132	0.730068	0.0750578	1.07861	1.77109	0.0151199	-2.93796	-2.03017	-0.655498	-0.0516226	-0.821916	-1.07667	-0.909294	-0.786118	-0.887741	-0.577539	0.185	-0.50357	0.0161781	0.206886	0.0151352	0.176143	1.47502	0.235381	-0.144316
mTOR(FRAP)	P42345	# 2721	2983	Cell Signaling	PI3K/Akt/mTOR	2.64615	0.336508	-1.12825	5.08489	0.500853	0.11505	-0.125026	-1.1163	-0.470008	6.5539	-5.95865	2.06789	-1.94515	-3.48106	-5.95865	1.19848	3.01653	4.98934	1.74605	1.37611	-5.95865	-2.00748	6.19824	-2.57919	-2.51429	-3.19269	-3.25283	-2.52777	-1.96541	-1.10202	0.136185	1.6935	0.684062	0.843932	-0.626497	-0.794824	-0.187399	5.19417	5.90867	-0.49895	3.30997	0.197949
p70S6kinase	P23443	# 1566	2708	Cell Signaling	PI3K/Akt/mTOR	2.58045	0.527149	-0.723575	0.0515496	0.988454	0.5504	0.356056	-2.47609	-0.460868	1.0369	-1.33475	2.59774	-3.76535	-6.61994	-1.60943	1.41963	-0.0405824	0.934144	2.21054	0.497117	-0.890088	-3.06305	0.384694	-5.01632	-1.35212	-2.61948	-2.90296	-2.3348	-1.78228	-0.216001	0.509451	0.343737	1.2685	1.20643	-0.125784	-1.66911	-0.285331	0.039472	1.12715	0.0432914	-0.154971	0.720171
p70S6kinase-pThr389	P23443	# 1214	9206	Cell Signaling	PI3K/Akt/mTOR	2.22342	0.13971	0.186072	1.13054	0.27488	0	0.311768	#NUM!	-0.671529	1.19588	-1.08309	1.84701	-5.16017	-5.16017	-0.757781	0.0130772	0.569085	-0.193272	0.9939	1.25235	-1.39235	-1.6451	1.41658	-2.99484	-1.08538	-1.94098	-3.17645	-1.92611	-1.21417	0.0912692	1.39701	0.517641	0.271167	-0.00312789	-1.13953	-1.06543	0.276462	-5.16017	1.23932	-5.16017	-0.126538	0.288003
PDK1	Q15118	# 1178	3062	Cell Signaling	PI3K/Akt/mTOR	-3.1848	-3.1848	1.8014	-3.1848	0.608704	-3.1848	0.106566	-0.173396	#NUM!	#NUM!	-3.1848	1.49557	0.0798795	-0.163587	2.51123	1.30395	-0.0845629	-3.1848	1.83	-0.279245	-3.1848	-0.411418	#NUM!	#NUM!	#NUM!	#NUM!	#NUM!	#NUM!	#NUM!	#NUM!	#NUM!	#NUM!	#NUM!	#NUM!	#NUM!	#NUM!	2.52545	1.79228	#NUM!	#NUM!	0.730437	1.34996
PDK1-pSer241	Q15118	# 1834	3061	Cell Signaling	PI3K/Akt/mTOR	2.4618	0.0631862	-0.838796	0.422677	-0.0148409	0.444758	0.212816	-0.947794	1.55535	2.23703	1.56077	1.30268	-1.74668	-3.42366	-0.648167	-0.389681	-0.0609547	0.326993	1.81965	1.08466	0.22859	-1.31336	1.4413	-3.49373	-1.11467	-0.406787	-1.74961	-1.91389	-0.924341	-0.476305	0.0186324	-0.543437	-0.0981331	0	0.401082	0.114687	-0.842829	0.24013	1.95601	0.68124	0.624916	1.68416
PI3-kinase p85	P27986	# 2794	4292	Cell Signaling	PI3K/Akt/mTOR	2.32323	-0.101058	-0.5999	0.424832	0.0554527	0.926607	0.142226	-0.933079	1.62371	2.42443	1.67568	0.328896	-1.20796	-3.27778	-1.34632	-0.439855	0.0526734	-8.91996e-05	1.88179	0.848227	0.0897566	-1.16371	1.60365	-5.89509	-0.666976	0.217352	-1.31413	-1.6096	-0.383662	-0.732366	0	-2.04292	-0.330658	-0.119265	0.405349	0.639859	-1.62405	0.534314	1.98919	0.542579	0.345862	1.68279
PI3-kinase p85/p55 - phospho p85 Tyr458/ p55 Tyr199 Peak1	P27986	# 2436	4228(P1)	Cell Signaling	PI3K/Akt/mTOR	2.50613	0.212149	-0.562182	0.498629	-0.957536	0.986083	-0.722708	-0.0592536	1.4932	2.1363	0.983022	-4.39258	-0.54791	-4.39258	2.49072	-0.328722	-0.0181735	0.0673527	1.72564	0.0894704	-4.39258	-0.891729	1.91076	-4.39258	-1.13638	0.0386204	-1.392	-2.44738	-0.841448	-4.39258	0.773333	-4.39258	-0.243187	0.588265	0.354605	0.455013	0.865404	2.36089	1.95229	0	-4.39258	1.47248
PTEN	P60484	# 1770	9552	Cell Signaling	PI3K/Akt/mTOR	3.52522	3.2321	-0.0516978	3.51371	-1.13772	-0.468099	-0.895976	0.124053	-0.894029	0.815698	-4.98781	-4.98781	#NUM!	#NUM!	#NUM!	1.23717	0.420871	2.63571	0.511018	1.47717	-4.98781	-4.98781	1.69997	-2.37622	-0.118217	-4.98781	-4.98781	-1.71077	0.386383	2.059	1.85964	1.82436	1.07607	1.31913	-4.98781	-4.98781	#NUM!	#NUM!	2.19523	-4.98781	-4.98781	0
PTEN non-pSer380/Thr382/Thr383	P60484	# 2382	7960	Cell Signaling	PI3K/Akt/mTOR	0	3.51822	3.11299	3.78183	0	4.00716	0	3.63289	0	0	0	0	0	0	4.98267	3.14082	2.94076	3.78186	0	0	0	0	0	0	1.4125	0	0	0	1.95153	4.63369	0	5.59171	5.13898	5.10886	3.74719	#NUM!	3.86895	5.02502	5.52353	0	0	0
PTEN-pSer380	P60484	# 1940	9551	Cell Signaling	PI3K/Akt/mTOR	3.67737	3.91153	-0.703152	2.5094	-1.12676	-0.454079	-1.56579	0.771121	1.13913	1.16403	-3.4783	-0.166192	#NUM!	#NUM!	#NUM!	-0.00703555	0.819488	2.15629	1.1074	0.49957	-7.48748	-7.48748	0	-2.77248	0.124699	-3.57728	-4.39113	-1.21114	0.0123595	0.496179	0.597668	1.56191	0.670542	1.54953	-1.35456	-7.48748	#NUM!	#NUM!	2.396	-1.08349	-1.24274	-0.251203
S6RP	P62753	# 054	2217	Cell Signaling	PI3K/Akt/mTOR	2.43204	2.72539	0.739718	1.59615	-0.280268	-4.03478	-0.12674	-4.03478	3.27278	3.68117	-4.03478	1.79637	-4.03478	-4.03478	-0.875945	-0.183458	0.339635	1.82829	3.17996	0.0713112	-4.03478	-4.03478	0.189345	-3.70594	-2.02875	-1.62521	-0.882498	-0.903162	-0.00360026	1.81528	0.0035913	2.78359	2.62321	-4.03478	0.143048	-0.4494	-0.0503523	3.30839	3.79751	1.90409	-4.03478	0.0802693
S6RP-pSer235/236	P62753	# 0442	2211	Cell Signaling	PI3K/Akt/mTOR	7.9444	8.18779	4.98241	6.68608	0	0	0	0	0	0	5.84359	0	0	0	0	6.19145	0	8.21693	0	5.23253	0	0	6.7101	0	4.30905	0	0	4.57621	4.18231	0	0	0	0	0	0	0	0	7.67302	6.85852	0	0	4.37182
CREB	P16220	# 1716	9197	Cell Signaling	PI3K/Estrogen signaling	2.96893	-3.56417	0.54882	1.61655	-0.104669	1.07102	0.077692	-3.56417	2.54951	1.42556	-3.56417	-3.56417	-3.56417	-3.56417	-0.562881	0.864457	0.431729	1.95618	-3.56417	-0.0821152	0.329181	-3.56417	0.735502	-3.06541	-1.65524	-1.18666	-1.48503	-0.32141	-0.182958	0.405913	-3.56417	-3.56417	-3.56417	0.63439	-3.56417	0.619107	0.854973	1.60434	2.49428	0.709115	1.06892	2.40303
CREB-pSer133	P16220	# 1920	9198	Cell Signaling	PI3K/Estrogen signaling	1.78321	0.730477	-0.143729	0.537529	0.639524	0.0478398	0.518296	-0.798422	0.88565	1.11828	-1.68937	0.857159	-3.74189	-3.71707	-0.922355	-0.0445686	-0.334552	0.926936	0.933899	0.852148	-0.905617	-1.93886	0.921189	-2.58356	-0.602993	-1.26404	-2.04794	-1.16649	-1.08674	0.270794	0.608725	0.0432329	0.256205	0.146925	-1.05556	-0.726845	-0.477275	1.0912	0.967099	-0.289027	-0.894065	0.136393
c-Met	P08581	# 0749	3148	Cell Signaling	RTK	0	0	0	5.00563	6.29939	5.32302	0	0	0	0	0	5.60508	0	0	0	6.00846	0	0	0	0	0	0	0	0	0	0	0	0	0	0	0	0	0	4.03629	0	0	0	0	0	0	0	4.91435
c-Met-pTyr1003	P08581	# 2478	3135	Cell Signaling	RTK	0	6.4391	0	0	9.21999	7.7421	8.92581	0	0	0	0	0	#NUM!	#NUM!	#NUM!	0	0	0	0	0	0	#NUM!	#NUM!	0	0	3.28223	0	0	3.84263	0	0	0	0	0	4.14963	0	#NUM!	#NUM!	0	0	4.5742	0
FGFreceptor1	P11362	# 1905	9740	Cell Signaling	RTK	2.68372	2.61108	0.824841	0.559358	0.40169	0.0445643	0.355598	-1.46622	1.51672	1.11436	-4.61008	1.69544	-1.19042	-4.61008	-0.882962	1.26396	1.0239	0.923861	2.15816	1.93019	-1.27615	-4.61008	-0.567562	-2.37435	-1.01837	-0.615545	-1.88939	-1.03158	-0.154318	0.597045	-0.181125	-4.61008	1.1022	0.34375	-0.123415	-4.61008	-0.0459848	-1.00956	1.34884	1.06262	-1.13541	1.23818
FGFreceptor-pTyr653/654	P11362	# 1498	3476	Cell Signaling	RTK	-3.09109	-0.267241	-3.09109	-0.0233528	-0.186558	0.0229808	#NUM!	-3.09109	-3.09109	2.24736	0.375937	-3.09109	#NUM!	#NUM!	#NUM!	1.53783	1.69662	0.750275	-3.09109	-0.111537	-3.09109	-3.09109	1.67069	-2.1816	-0.303547	0.330319	0.524104	-0.53394	0.609861	1.03946	1.37889	1.64022	-3.09109	3.28928	-3.09109	0.904439	#NUM!	#NUM!	1.4808	1.0791	1.47103	-3.09109
IGF1Rbeta	P08069	# 0448	3018	Cell Signaling	RTK	4.09672	3.79152	-2.33577	0.665622	0.111552	-2.33577	0.843116	-2.33577	2.70356	2.0115	-2.33577	-2.33577	1.34022	-2.33577	0.608931	-2.33577	-2.33577	2.52729	3.46392	-2.33577	-2.33577	#NUM!	#NUM!	-1.19959	-2.33577	-0.768664	-2.33577	0.391173	-0.120906	1.73949	1.57596	1.43696	2.12095	-2.33577	1.52012	-2.33577	1.66442	1.10428	2.69411	-2.33577	-2.33577	-2.33577
IGF1R-pTyr1135/Tyr1136	P08069	# 1491	3024	Cell Signaling	RTK	4.34684	1.99768	-4.30691	-0.94672	-0.438445	0.797764	0.0719184	0.683534	0.140508	1.57763	-0.564246	1.14903	#NUM!	#NUM!	#NUM!	-0.334839	1.77433	0.893785	-0.234782	0.776982	-0.330142	-0.763826	-0.282097	-4.30691	-2.18606	-4.30691	-4.30691	-1.80304	-2.28359	-4.30691	-4.30691	0	0.775209	0.985719	0.718911	-4.30691	#NUM!	#NUM!	1.47144	0.375182	0.115286	1.18521
PAK1/2/3	Q13153	# 016	2604	Cell Signaling	RTK	0.0573814	2.033	-0.345822	0.498449	-0.0466204	-0.305164	-2.1954	-1.31953	0.129859	1.02761	0.346034	2.85573	-4.43785	-4.43785	-0.967078	0.191073	0.247346	0.149196	0.225469	1.27867	-0.892424	-4.43785	0.475929	-3.92769	0.0147464	-0.494419	-1.37905	0.12857	-0.0148987	1.65213	1.59292	0.293462	1.19747	-0.112057	-0.50273	-0.212264	-0.657443	-0.22728	-4.43785	0.281233	-4.43785	0.995368
Src	P12931	# 0572	2109	Cell Signaling	RTK	1.84965	0.948866	#NUM!	#NUM!	1.56611	-0.283566	-0.680454	#NUM!	0.879267	0.975293	-1.95401	0.870646	#NUM!	#NUM!	#NUM!	0.0925728	-0.219643	1.21558	0.870333	0.171303	-1.9094	#NUM!	#NUM!	-5.34795	-2.46087	-2.65239	-2.8452	-3.23329	-2.23506	-0.0989227	0.771302	0.147574	0.255974	1.83146	-2.09785	-2.69609	#NUM!	#NUM!	0.715213	-0.512268	-1.58863	0.354268
Src-pSer17	P12931	# 2796	5473	Cell Signaling	RTK	2.71678	0.660565	-0.244611	0.559087	2.68972	-1.46064	-0.853062	-3.95178	1.51639	0.227769	-3.95178	0.678833	-3.95178	-3.95178	0.156423	0.198381	-0.444921	1.13059	1.10149	0.848803	-3.95178	0.498192	5.48807	-3.95178	-3.95178	-3.95178	-3.95178	-2.38652	-1.44755	0	0.257857	0.552464	1.32026	3.39609	#NUM!	#NUM!	-0.325406	1.87654	0.321771	-3.95178	-3.95178	1.34769
Src-pTyr527	P12931	# 1949	2105	Cell Signaling	RTK	2.56286	1.8348	-0.955009	0.466456	2.32377	0.824713	-0.0190966	-1.82393	1.78668	1.6025	-1.06037	0.436165	-3.1448	-4.75667	0.324081	0.660285	0.0930088	1.72056	1.27236	0.641089	-1.22395	-7.85941	-3.47401	-5.50505	-1.90222	-1.95412	-2.28151	-2.68928	-1.70261	-0.558337	0.0188471	0.251492	0.990426	2.75945	-0.207006	-1.37845	-0.282121	2.28489	1.5221	-0.0953792	-0.684309	1.71379
STAT3	P40763	# 2692	4904	Cell Signaling	STAT	1.61095	1.03549	0.187888	0.630486	-0.540923	-0.0701447	-0.689851	0.539404	-0.319223	1.20806	-0.286028	3.89244	#NUM!	#NUM!	#NUM!	0.782972	0.727549	0.305889	1.04439	1.32083	-0.0985534	-2.23028	0.848486	-2.27544	-0.45538	-0.76816	-1.04225	-0.477558	-0.726647	0.563696	0.671895	-0.246677	0	0.214259	-0.530064	-0.97245	#NUM!	#NUM!	1.22085	-0.0877195	-0.0881863	1.85207
STAT3-pTyr705	P40763	# 2335	9145	Cell Signaling	STAT	3.71011	0.502351	-1.14916	1.63397	-0.349693	2.80536	0.537842	-0.233464	#NUM!	0.202729	-0.258211	1.59569	#NUM!	#NUM!	#NUM!	0.705478	2.74215	0.335961	1.75734	2.63077	-0.70779	-1.49419	1.015	-4.14848	-0.603674	-0.367859	-1.63851	-0.880447	0.0698439	-0.0735772	-4.93674	-4.93674	-0.073398	1.09237	-1.03505	-0.263142	#NUM!	#NUM!	0.63515	-4.93674	0.381615	1.45455
beta-Catenin	P35222	# 1783	8480	Cell Signaling	Wnt	1.85933	1.40381	0.180511	1.10118	1.05027	1.06611	-0.509813	-2.77219	1.12774	1.04595	-1.14024	-0.589686	-3.29098	-4.76896	0	1.17927	0.269384	0.632452	1.01008	1.33367	-0.527295	-1.90689	0.26709	-2.1459	-0.155024	-0.400296	-1.54553	-0.140312	-0.257709	-0.431654	-1.29133	-2.53903	-0.133168	0.707924	-1.25587	-1.37257	-0.669103	1.66573	1.69668	0.385888	-0.97355	0.995699
beta-Catenin(non-pSer33/37/Thr41)	P35222	# 2323	8814	Cell Signaling	Wnt	2.31136	1.43284	0	1.64013	1.1111	0.931146	-0.878066	-3.32606	0.800246	0.745025	-1.54768	-2.01213	-4.19853	-6.59121	-0.299789	1.14933	0.232503	0.481882	0.45014	2.57849	-0.856561	-3.17872	-0.0389738	-2.47822	0.889253	0.260933	-2.21929	1.05634	0.907837	-1.35104	-2.55892	-2.79151	-0.441817	0.728419	-1.33858	-1.51948	-1.52213	1.76794	1.94963	-0.375011	-1.58406	1.13509
beta-Catenin-pSer552	P35222	# 1862	9566	Cell Signaling	Wnt	3.05077	1.17405	0.208238	1.32507	0.977652	0.808222	-0.635974	-1.57985	2.6769	1.9785	-1.23431	-4.89081	-4.89081	-4.89081	0	0.93451	0.0452534	1.55482	2.26768	1.24794	-0.367411	-2.37574	0.535617	-3.79191	-0.825207	-1.64031	-2.14083	-1.09673	-1.04373	-4.89081	-0.233536	-4.89081	-4.89081	-0.256265	-4.89081	-4.89081	0.360603	2.79419	3.00142	1.51885	-1.03368	1.65093
