# Supplementary material for: Breast cancer patient-derived microtumors resemble tumor heterogeneity and enable protein-based stratification and functional validation of individualized drug treatment
Source: J Exp Clin Cancer Res. 2023 Aug 18;42:210. doi: 10.1186/s13046-023-02782-2 (PMC10436441; doi:10.1186/s13046-023-02782-2)
Supplement: Supplementary file 1 — Additional file 1: SI Materials 1. Antibodies used in DigiWest protein profiling analysis. Figure S1. Multicolor flow cytometry analysis of isolated and expanded TILs from BC specimen. Figure S2. Correlation of nuclear grade in PDM and PTT. Figure S3. Proteomic comparison of NST and ILC-derived BC PDM. Figure S4. Identification of resistance and sensitivity marker panels in treatment responder and non-responder microtumors and regression analysis of differently expressed proteins. Table S1. Clinical patient data of the patient cohort. Table S2. Descriptive statistics of “area” and “fluorescent intensity live/dead” measurements in PDM. Table S3. Raw data of DigiWest® protein signals in PDM and PTT samples and total measured protein amounts. Table S4. DigiWest®-based AFI protein signals in matched PDM-PTT pairs DigiWest®-based AFI protein signals in matched PDM-PTT pairs. Table S5. DigiWest®-based AFI protein signals of matched PDM-PTT pairs sorted by pathway affiliation. Table S6. Pearson correlation of protein abundances in PDM and corresponding PTT (PDM/PTT pairs). Table S7. DigIWest®-based AFI protein signals of n = 42 PDM samples. Table S8. Descriptive statistics of averaged, median-centered and log2 transformed protein signals for cell cycle, MAPK/RTK and PI3K/AKT pathway in n = 42 PDM samples. Table S9. Celltox™ Green assay RFU (relative fluorescent unit) values of BC microtumors treated with TAM, DTX, PTX and PAB. Table S10. Descriptive statistics of simple logistic regression analysis of differentially expressed proteins in treatment responder and non-responder groups. [file 13046_2023_2782_MOESM1_ESM.zip › Table S9.xlsx]

## Sheet: Tabelle1
Celltox™ Green assay RFU (relative fluorescent unit) values of BC microtumors treated with tamoxifen (TAM), docetaxel (DTX), paclitaxel (PTX) and palbociclib (PAB)
Raw data shown as "Relative fluorescent units" [RFU], background corrected and outlier excluded
		BC PDM sample #	14					20						23					25						28						32						36						38						45
		treatment	untreated	DMSO	Docetaxel	Tamoxifen	Palboclib	untreated	DMSO	Docetaxel	Tamoxifen	Paclitaxel	Palbociclib	untreated	DMSO	Docetaxel	Tamoxifen	Paclitaxel	untreated	DMSO	Docetaxel	Tamoxifen	Paclitaxel	Palbociclib	untreated	DMSO	Docetaxel	Tamoxifen	Paclitaxel	Palbociclib	untreat	DMSO	Docetaxel	Tamoxifen	Paclitaxel	Palbociclib	untreat	DMSO	Docetaxel	Tamoxifen	Paclitaxel	Palbociclib	untreated	DMSO	Docetaxel	Tamoxifen	Paclitaxel	Palbociclib	untreated
	t = 24h	replicate 1	34779	90892	57651	72949		65770	59120	56141	33113	62314	54134	103906	25312		23614	24585	19634	5096	7693	6967	-1947	3534		20835	29028	18548	42788	28727		30270	13076	18367	31378		20501	18793	18311	32149		15764	6742	9704	8929	13634	34290	8973	5113
		replicate 2		39220		92966	54901	56176	49866	34215	111896	37536	57405	86563	34344	11986	12870	33819	17277	5899	-1985	-3207	-7872	8126	18596	15927	23663		17029	18654	8815	27398	13103	4213	-950	2009	16881	17668	22354	23155	20558	13846	2794	4999	7343	9622	15878	11470	5802
		replicate 3	34663	55589	42001	147395	47334			42603	49719	91763	60942	68052	41154	26493	29051	33716	14888	27067	3937	4416	947	-5980	9123	24146	11262	21603	24616	32994	6406	11130	2463	39055	9412	2793	14765	21467	13641	25201	28031	17232	16099	3243	5280	5132	29982	10372	9318
		replicate 4	27696	28379	41277	44111	41579	54292	37854	84616	65152	55610	70667	42091	41014	31200	24914	19667		31335	14038	15550	17387	34803	37593	28259	40960	16172	30070	22255	20209	5995	20059	21418	3116	5327	14864	14336	18412	34359	16207	24341	5992	7804	14443	9450	22576	7170	4860
		replicate 5												30679	28751	39016		40371							12477.8	26480	16095	17000	20964	11434	27810						18885	29813	19359	38250	16471	22244
		replicate 6
	t = 48h	replicate 1	75167		125202	89484	102262	23691	18718	21099	21314	28337	22882	76523	34231		15196	20096	10588	6182		10203	6563	713	31392	21642	21689	17250	44855	22161	3269	19727	12226	18986	23478		11992	14982	16557	22879	45843	12181	6132	8923	8949	11581	28846	15228	5734
		replicate 2		88360		152278	100113	19369	13416	13989		16103	23908	77809	34929	12375	11807	43744	12164	8924	2116	1660	-803	10958	20035		13768	27905	6244	14269	3416	27436	14831	6376	8172	4833	11962	16886	17678	16101	18941	11953	1940	4909	7198	8799	5931	12639	6588
		replicate 3	45739	79015	100251	198742	76530	14132		15578	16376	32785	21417	66686	28433	24654	11185	33936	9859	18752	3181	4765	13464	2775	8654	20800	6117	17948	20309	27647	20044	18368	5247	43659	14100	13952	11878	14682	10591	20798	26952	14847	14679	3459	4319	4940	25388	7908	7811
		replicate 4	53427	73518	105065	120167	65073	17698	13473	33929	21301	15059		50908	23747	20369	21592	20341	12971	11861	445	1228	4597	19779	35905	25091	19666	14411	27062	17141	26687	6957	17766	18742	5880	7171	11757	8598	14471	25161	13156	21082	7687	7431		24534	18292	5677	5539
		replicate 5												25565	17375	20240		39515							9100	20222	13049	11584	11181	7456								24748	15837	26821	11362	17112
		replicate 6
	t = 72h	replicate 1	5273	6170	7210	4883	3523	21790	22139	22509	24173	34459	26584	85691	33009		12511	22770	1952	2116	3675	3319	821	887	25782	17593		15052		15735	1364	13063	10061	13160	12263			14713	11290	25353	39891	8200	6462	7452	8008	10187	26935	12471	7483
		replicate 2	4526	3258	5580	3529	4535	20296	16464	17382		19289	37854	73013	38060	15769	10479	40905	2141	3654	3186	2288	1715	4834	15256		14647		10647	14181	3487	19016	10804	7405	6210	4781	10453	15341	18529	17095	14655	12013	2526	4746	5646	6408	6965	7655	3987
		replicate 3	4242	4414	2920	4198	2746	14926		17588	19265	44576	24834	58528	40663	34566	13252	39998	1447		3171	2275		2461	6275	18518	8210	16382	21091		9615	15405		30789	10517	10011	10789	11614	8029	18729	24225	12961	14839	3242	2556	4632	37410	4766	2657
		replicate 4	3874	3808	3480	2268	3558	18843	14808		23689	20862	36089	66218	41773	33313			1520	3048		1744	2259	3596	24150	19570	17303	14530	19775	16865	15191	5863	10455	14542	3645	6010	11208	7488	16354	28001	10813	16335	5325	6395	19230	5821	12256	4028	5652
		replicate 5																							9337	18533	14009	13733	16698	10259							10091	21423	17376	31919	9312	15306
		replicate 6
[truncated: 121 more columns]
